# Supplementary material for: Resequencing Analyses Revealed Genetic Diversity and Selection Signatures during Rabbit Breeding and Improvement
Source: Genes (Basel). 2024 Mar 29;15(4):433. doi: 10.3390/genes15040433 (PMC11049387; doi:10.3390/genes15040433)
Supplement: Supplementary file 1 [file genes-15-00433-s001.zip]

Archive with 2 entries (2 files):
- Supplementary figure S1.tif
- Supplementary Tables.xlsx
