# Supplementary material for: Resequencing Analyses Revealed Genetic Diversity and Selection Signatures during Rabbit Breeding and Improvement
Source: Genes (Basel). 2024 Mar 29;15(4):433. doi: 10.3390/genes15040433 (PMC11049387; doi:10.3390/genes15040433)
Supplement: Supplementary file 1 [file genes-15-00433-s001.zip › Supplementary Tables.xlsx]

## Sheet: Table S1
Table S1 Inbreeding Coefficients of Rabbits Based on Runs of Homozygosity (ROH)
ID	FROH
Angora1	0.0258954
Angora10	0.0173489
Angora12	0.00448134
Angora13	0.0173545
Angora15	0.0949032
Angora16	0.0673715
Angora17	0.106903
Angora18	0.0877268
Angora19	0.0433655
Angora2	0.0305226
Angora23	0.0281454
Angora24	0.0257473
Angora25	0.0411741
Angora3	0.0171273
Angora4	0.051223
Angora5	0.0101302
Angora6	0.0251256
Angora7	0.031079
Angora8	0.0237042
Angora9	0.0535802
BelgianHare	0.00957365
Champagne	0.00258542
Dutch	0.00699
FlemishGiant	0.00639722
FrenchLop	0.00444596
JW1	0.0791329
JW10	0.0559729
JW2	0.0139723
JW3	0.0560399
JW4	0.0574237
JW5	0.0527637
JW6	0.0863495
JW7	0.0716214
JW8	0.0537946
JW9	0.0611282
Kangda1	0.13607
Kangda10	0.105414
Kangda11	0.079897
Kangda12	0.0968558
Kangda13	0.125468
Kangda14	0.100757
Kangda15	0.0894922
Kangda2	0.0929411
Kangda3	0.0873855
Kangda4	0.105377
Kangda5	0.0700826
Kangda6	0.0628459
Kangda7	0.0790674
Kangda8	0.0415826
Kangda9	0.0721495
NZW1	0.0754958
NZW10	0.0523288
NZW2	0.0405873
NZW3	0.0667011
NZW4	0.0568231
NZW5	0.0658215
NZW6	0.0449732
NZW7	0.052209
NZW8	0.0658636
NZW9	0.0663074
NetherlandDwarf	0
NewZealand	0.0398695
Rex1	0.042209
Rex10	0.0061712
Rex11	0.0224377
Rex12	0.0111652
Rex13	0.00889515
Rex14	0.0148027
Rex15	0.046983
Rex2	0.0442291
Rex3	0.0221147
Rex4	0.0135852
Rex5	0.0293317
Rex6	0.0283538
Rex7	0.033591
Rex8	0.0765272
Rex9	0.0329416
fjw1	0.10764
fjw10	0.0850686
fjw11	0.139547
fjw12	0.0746143
fjw13	0.0436879
fjw14	0.121883
fjw15	0.115869
fjw16	0.107949
fjw17	0.169533
fjw18	0.131371
fjw2	0.118407
fjw3	0.0763446
fjw4	0.112236
fjw5	0.0961161
fjw6	0.0758816
fjw7	0.0637068
fjw8	0.112447
fjw9	0.0809789
jys1	0.129594
jys10	0.12551
jys11	0.104999
jys12	0.0688846
jys13	0.0894838
jys14	0.0826268
jys15	0.0763516
jys16	0.0836473
jys17	0.0836815
jys18	0.120927
jys19	0.12385
jys2	0.0772191
jys20	0.0954055
jys3	0.0794274
jys4	0.116108
jys5	0.0910193
jys6	0.114148
jys7	0.0841749
jys8	0.0602603
jys9	0.0996783
lwb1	0.115552
lwb10	0.0834559
lwb11	0.0820889
lwb12	0.0813117
lwb13	0.0753432
lwb14	0.0716626
lwb15	0.0505966
lwb16	0.0793066
lwb17	0.0786161
lwb18	0.131112
lwb19	0.0827372
lwb2	0.0666304
lwb20	0.0733072
lwb3	0.0531579
lwb4	0.0708218
lwb5	0.0906799
lwb6	0.0725535
lwb7	0.0674221
lwb8	0.0765571
lwb9	0.0894412
mxnb1	0.0291874
mxnb10	0.0177647
mxnb11	0.0159976
mxnb12	0.0123424
mxnb13	0.0128507
mxnb14	0.0334475
mxnb2	0.0413921
mxnb3	0.0355882
mxnb4	0.0232786
mxnb5	0.0382634
mxnb6	0.0429132
mxnb7	0.0148319
mxnb8	0.0334526
mxnb9	0.0269935
scw1	0.126315
scw10	0.110694
scw11	0.112284
scw12	0.104624
scw13	0.135853
scw14	0.12771
scw15	0.116949
scw16	0.125103
scw17	0.130473
scw18	0.127163
scw19	0.124932
scw2	0.103985
scw20	0.128223
scw3	0.112131
scw4	0.117554
scw5	0.0792865
scw6	0.0915559
scw7	0.134105
scw8	0.0982074
scw9	0.10173

## Sheet: Table S2
Table S2: Distribution of minor allele frequencies (MAF)
Breed	0-0.05	0.05-0.1	0.1-0.15	0.15-0.2	0.2-0.25	0.25-0.3	0.3-0.35	0.35-0.4	0.4-0.45	0.45-0.5
AN	3648877	1896175	1631461	1529611	1457593	1434794	1382936	1384243	1372699	1336885
FJW	4129839	2254317	1892521	1640991	856676	1559378	1402183	1367519	1336790	659792
JW	9701766	1057118	914137	857515	838194	842278	745890	732053	767435	593291
JYS	2016428	1890228	1810900	1760970	1716899	1644382	1630465	1558907	1535962	1491192
KD	5092736	1067599	1957555	957537	1829648	938947	1762406	918802	1612071	861844
LWB	2066259	1841633	1843842	1762065	1705820	1660873	1585220	1579292	1527205	1480739
MXN	3991856	1342025	2401017	1202304	1068792	2046568	1038888	1879786	982748	982498
NZW	4886539	1441525	1386397	1412947	1351986	1298296	1295751	1263249	1268910	1224392
REX	2963536	1178692	2312799	1124961	2202708	1086744	2080199	1075519	1930736	978717
SCW	3513965	1768512	1622906	1622782	1550565	1473234	1396310	1394725	1378233	1350629
WHHL	10795102	749906	772563	725068	599145	693444	662243	702152	680926	626757
Total	52806903	16487730	18546098	14596751	15178026	14678938	14982491	13856247	14393715	11586736

## Sheet: Table S3
Table S3: FST value between populations
Breed	AN	FJW	JW	JYS	KD	LWB	MXN	NZW	REX	SCW	WHHL
AN	-	0.207134	0.29224	0.146963	0.208154	0.148387	0.185811	0.184076	0.158397	0.186257	0.305796
FJW	0.207134	-	0.284345	0.134398	0.224373	0.155837	0.0993603	0.197401	0.182489	0.154725	0.321045
JW	0.29224	0.284345	-	0.233986	0.309855	0.237429	0.283253	0.286378	0.262424	0.273126	0.446277
JYS	0.146963	0.134398	0.233986	-	0.145183	0.08398	0.120392	0.118204	0.108421	0.12422	0.253116
KD	0.208154	0.224373	0.309855	0.145183	-	0.135711	0.210734	0.16627	0.160921	0.199606	0.329499
LWB	0.148387	0.155837	0.237429	0.08398	0.135711	-	0.141301	0.111505	0.103167	0.135585	0.252218
MXN	0.185811	0.0993603	0.283253	0.120392	0.210734	0.141301	-	0.182117	0.162647	0.147658	0.310701
NZW	0.184076	0.197401	0.286378	0.118204	0.16627	0.111505	0.182117	-	0.130185	0.174667	0.304526
REX	0.158397	0.182489	0.262424	0.108421	0.160921	0.103167	0.162647	0.130185	-	0.155759	0.282503
SCW	0.186257	0.154725	0.273126	0.12422	0.199606	0.135585	0.147658	0.174667	0.155759	-	0.296715
WHHL	0.305796	0.321045	0.446277	0.253116	0.329499	0.252218	0.310701	0.304526	0.282503	0.296715	-

## Sheet: Table S4
Table S4: CV error for different K values
K	CV error
2	0.60536
3	0.58878
4	0.56976
5	0.55244
6	0.54597
7	0.53916
8	0.53764
9	0.53779
10	0.54086

## Sheet: Table S5
Table S5: GO classification and KEGG enrichment of the selected genes between white-coat and non-white-coat rabbits
Category	Term	Count	%	PValue	Genes
GOTERM_BP_DIRECT	GO:0060252~positive regulation of glial cell proliferation	3	0.787402	0.00213412	100348584, 100008990, 100341766
GOTERM_BP_DIRECT	GO:0035556~intracellular signal transduction	10	2.62467	0.00928169	100359131, 100348584, 100339741, 100352567, 100356055, 100348520, 100346612, 100339905, 100355294, 100359195
GOTERM_BP_DIRECT	GO:0009410~response to xenobiotic stimulus	4	1.04987	0.0186244	100008858, 100356969, 100354266, 100341337
GOTERM_BP_DIRECT	GO:0010976~positive regulation of neuron projection development	4	1.04987	0.0199605	100348584, 100339741, 127482586, 100355294
GOTERM_BP_DIRECT	GO:0051684~maintenance of Golgi location	2	0.524934	0.0295085	100354086, 100354838
GOTERM_BP_DIRECT	GO:0070301~cellular response to hydrogen peroxide	3	0.787402	0.0318399	100356055, 100350259, 100341337
GOTERM_BP_DIRECT	GO:0001764~neuron migration	4	1.04987	0.0343023	100341347, 100339741, 100357331, 100342871
GOTERM_BP_DIRECT	GO:0051260~protein homooligomerization	5	1.31234	0.0350524	100352567, 100359187, 100356055, 100357068, 100008841
GOTERM_BP_DIRECT	GO:0043410~positive regulation of MAPK cascade	4	1.04987	0.0380509	100344571, 100356201, 100356433, 100358439
GOTERM_BP_DIRECT	GO:0010862~positive regulation of pathway-restricted SMAD protein phosphorylation	3	0.787402	0.0383544	100344917, 100342430, 100346612
GOTERM_BP_DIRECT	GO:0006468~protein phosphorylation	4	1.04987	0.0400004	100349019, 100354086, 100354838, 100009220
GOTERM_BP_DIRECT	GO:0042552~myelination	3	0.787402	0.0417855	100352263, 100350006, 100357390
GOTERM_BP_DIRECT	GO:0036092~phosphatidylinositol-3-phosphate biosynthetic process	2	0.524934	0.0439362	100354086, 100354838
GOTERM_BP_DIRECT	GO:0001660~fever generation	2	0.524934	0.0439362	100009250, 100008990
GOTERM_BP_DIRECT	GO:0032310~prostaglandin secretion	2	0.524934	0.0439362	100354688, 100008747
GOTERM_BP_DIRECT	GO:0000122~negative regulation of transcription from RNA polymerase II promoter	9	2.3622	0.0461953	100348770, 100348055, 100341323, 100345361, 100341510, 100354796, 100351683, 100346612, 100344730
GOTERM_BP_DIRECT	GO:0043406~positive regulation of MAP kinase activity	3	0.787402	0.048975	100344245, 100355230, 100008990
GOTERM_BP_DIRECT	GO:0030336~negative regulation of cell migration	4	1.04987	0.05502	100358157, 100340492, 100344245, 100344730
GOTERM_BP_DIRECT	GO:0008360~regulation of cell shape	4	1.04987	0.0573569	100339741, 100353343, 100353792, 100351943
GOTERM_BP_DIRECT	GO:0050999~regulation of nitric-oxide synthase activity	2	0.524934	0.0581506	100008747, 100008990
GOTERM_BP_DIRECT	GO:0097680~double-strand break repair via classical nonhomologous end joining	2	0.524934	0.0581506	100354086, 100354838
GOTERM_BP_DIRECT	GO:0003015~heart process	2	0.524934	0.0581506	100339741, 100341323
GOTERM_BP_DIRECT	GO:0010506~regulation of autophagy	3	0.787402	0.0605188	100358157, 100354086, 100354838
GOTERM_BP_DIRECT	GO:0042102~positive regulation of T cell proliferation	3	0.787402	0.0605188	100344172, 100008747, 100008990
GOTERM_BP_DIRECT	GO:0065003~macromolecular complex assembly	3	0.787402	0.0605188	100341323, 100351683, 100344730
GOTERM_BP_DIRECT	GO:0050966~detection of mechanical stimulus involved in sensory perception of pain	2	0.524934	0.0721547	100339741, 100341337
GOTERM_BP_DIRECT	GO:0035493~SNARE complex assembly	2	0.524934	0.0721547	100354086, 100354838
GOTERM_BP_DIRECT	GO:0007059~chromosome segregation	3	0.787402	0.072885	100354086, 100354838, 100356812
GOTERM_BP_DIRECT	GO:0010629~negative regulation of gene expression	5	1.31234	0.0835409	100339741, 100341323, 100358157, 100339506, 100341766
GOTERM_BP_DIRECT	GO:0051451~myoblast migration	2	0.524934	0.0859516	100357137, 100009220
GOTERM_BP_DIRECT	GO:0007216~G-protein coupled glutamate receptor signaling pathway	2	0.524934	0.0859516	100356201, 100340633
GOTERM_BP_DIRECT	GO:0016042~lipid catabolic process	4	1.04987	0.0860105	100359131, 100339763, 100349526, 100009157
GOTERM_BP_DIRECT	GO:0007166~cell surface receptor signaling pathway	4	1.04987	0.0888686	100352263, 100338255, 100348237, 100341337
GOTERM_BP_DIRECT	GO:0007626~locomotory behavior	3	0.787402	0.0950715	100357331, 100356201, 100340633
GOTERM_BP_DIRECT	GO:0071900~regulation of protein serine/threonine kinase activity	2	0.524934	0.0995445	100354086, 100354838
GOTERM_BP_DIRECT	GO:0030334~regulation of cell migration	3	0.787402	0.0997165	108177458, 100345695, 100009220
GOTERM_CC_DIRECT	GO:0098685~Schaffer collateral - CA1 synapse	4	1.04987	0.00706161	100339741, 100356201, 100348512, 100340633
GOTERM_CC_DIRECT	GO:0016607~nuclear speck	9	2.3622	0.00871123	100345592, 100355678, 100354796, 100353255, 100356473, 100338045, 100350164, 100339506, 100341766
GOTERM_CC_DIRECT	GO:0005764~lysosome	7	1.83727	0.0092871	100358697, 100346189, 100101594, 100354086, 100354838, 100101593, 100008990
GOTERM_CC_DIRECT	GO:0005634~nucleus	46	12.0735	0.00929474	100359131, 100341523, 100354919, 100349822, 100344730, 100355294, 100343986, 100344757, 100353255, 100355852, 100351075, 100347386, 100346297, 100345167, 100356201, 100340492, 100357115, 100339928, 100357217, 100354309, 100354549, 100341510, 100343419, 100338560, 100356055, 100357640, 103351193, 100352691, 100008896, 100345436, 100303763, 100008858, 100348584, 100348485, 100345592, 100346122, 100…
GOTERM_CC_DIRECT	GO:0014069~postsynaptic density	5	1.31234	0.00976739	100339741, 100344571, 100352791, 100356201, 100355560
GOTERM_CC_DIRECT	GO:0030496~midbody	5	1.31234	0.0378935	100356055, 100346688, 100354086, 100354838, 100356448
GOTERM_CC_DIRECT	GO:0005829~cytosol	35	9.18635	0.0383862	100359131, 100009250, 100339741, 100341323, 100341267, 100359134, 100338490, 100346612, 100342430, 100355230, 100349524, 100009474, 100341766, 100353457, 108178019, 100353255, 100349489, 100351075, 100347386, 100339928, 100357217, 100337744, 100339506, 100356055, 100338045, 100358157, 100346688, 100343631, 100008990, 100343877, 100354216, 100348584, 100343052, 100009549, 100355321
GOTERM_CC_DIRECT	GO:0005912~adherens junction	4	1.04987	0.0408756	100356969, 100344571, 100357115, 100343973
GOTERM_CC_DIRECT	GO:0005737~cytoplasm	39	10.2362	0.0569515	100354919, 100342871, 100344730, 100345687, 100344757, 100359195, 100340633, 100353457, 100348055, 100351412, 100354202, 100355852, 100349489, 100008646, 100352263, 100350164, 100340690, 100340492, 100357115, 100357217, 100341510, 100358670, 100356055, 100344245, 100346688, 100009203, 100343973, 100009220, 100340569, 100008694, 100343877, 100354557, 100345592, 100348520, 100350252, 100356433, 100…
GOTERM_CC_DIRECT	GO:0032421~stereocilium bundle	2	0.524934	0.057495	100346432, 100341337
GOTERM_CC_DIRECT	GO:0035032~phosphatidylinositol 3-kinase complex, class III	2	0.524934	0.057495	100354086, 100354838
GOTERM_CC_DIRECT	GO:0070418~DNA-dependent protein kinase complex	2	0.524934	0.057495	100354086, 100354838
GOTERM_CC_DIRECT	GO:0005813~centrosome	8	2.09974	0.0691096	100355852, 100349489, 100009203, 100101594, 100354086, 100354838, 100339514, 100341766
GOTERM_CC_DIRECT	GO:0036464~cytoplasmic ribonucleoprotein granule	3	0.787402	0.0932719	100356473, 100350252, 100348512
GOTERM_MF_DIRECT	GO:0005507~copper ion binding	4	1.04987	0.0260918	100009250, 100358401, 100008753, 100009320
GOTERM_MF_DIRECT	GO:0004806~triglyceride lipase activity	3	0.787402	0.035508	100339763, 100349526, 100009157
GOTERM_MF_DIRECT	GO:0003677~DNA binding	18	4.72441	0.0362755	100341523, 100341510, 100338045, 100352691, 100349822, 100349756, 100344730, 100348485, 100354445, 100353255, 100347386, 100346297, 100351508, 100351948, 100350259, 100357217, 100338305, 100354549
GOTERM_MF_DIRECT	GO:0005499~vitamin D binding	2	0.524934	0.0421281	100008994, 100008818
GOTERM_MF_DIRECT	GO:0046983~protein dimerization activity	6	1.5748	0.046348	100348055, 100354445, 100345167, 100339553, 103351193, 100344730
GOTERM_MF_DIRECT	GO:0043130~ubiquitin binding	4	1.04987	0.0496663	100343052, 100346189, 100350259, 100344757
GOTERM_MF_DIRECT	GO:0008066~glutamate receptor activity	2	0.524934	0.0557744	100356201, 100340633
GOTERM_MF_DIRECT	GO:0008201~heparin binding	4	1.04987	0.0860066	100346184, 100358278, 100357137, 100339514
KEGG_PATHWAY	ocu00515:Mannose type O-glycan biosynthesis	4	1.04987	0.00898231	100341347, 100353106, 127482586, 100346008
KEGG_PATHWAY	ocu00561:Glycerolipid metabolism	6	1.5748	0.0177497	100339763, 100339512, 100349526, 100344302, 100354838, 100009157
KEGG_PATHWAY	ocu04975:Fat digestion and absorption	5	1.31234	0.0239684	100339763, 100339512, 100349526, 100354838, 100009157
KEGG_PATHWAY	ocu04064:NF-kappa B signaling pathway	6	1.5748	0.0412493	100339928, 100009589, 100008633, 100350259, 100008990, 127482731
KEGG_PATHWAY	ocu04936:Alcoholic liver disease	7	1.83727	0.0486621	100339697, 100352691, 100351329, 100009589, 100344302, 100355230, 100008990
KEGG_PATHWAY	ocu05206:MicroRNAs in cancer	8	2.09974	0.0511805	100354557, 100341510, 100351683, 100348520, 100134867, 100008633, 100009220, 127482731
KEGG_PATHWAY	ocu02010:ABC transporters	4	1.04987	0.0623356	100354688, 100353262, 100341042, 100354219
KEGG_PATHWAY	ocu04380:Osteoclast differentiation	6	1.5748	0.0889078	100009250, 100339741, 100339928, 100355230, 100344730, 100008990
KEGG_PATHWAY	ocu04977:Vitamin digestion and absorption	3	0.787402	0.092195	100339512, 100358060, 100009157

## Sheet: Table S6
Table S6: GO classification and KEGG enrichment of the selected genes between black rabbits and other rabbits rabbits
Category	Term	Count	%	PValue	Genes
GOTERM_BP_DIRECT	GO:0009952~anterior/posterior pattern specification	17	1.20056	1.9414e-09	100346914, 103348281, 100339058, 100346655, 100343397, 103348280, 100345878, 100347179, 100328783, 100338808, 100328784, 100347433, 127484507, 100355047, 100346397, 100328790, 100338559
GOTERM_BP_DIRECT	GO:0009954~proximal/distal pattern formation	7	0.49435	0.000179022	100343209, 100338808, 100355047, 100342066, 100328790, 100343397, 100338559
GOTERM_BP_DIRECT	GO:0048704~embryonic skeletal system morphogenesis	8	0.564972	0.000344901	100346914, 100347179, 100347433, 100328784, 127484507, 100346397, 100346655, 103348280
GOTERM_BP_DIRECT	GO:0009953~dorsal/ventral pattern formation	6	0.423729	0.000403665	100343209, 100347179, 100328783, 100355047, 100328790, 100354928
GOTERM_BP_DIRECT	GO:0098586~cellular response to virus	6	0.423729	0.00278354	100351123, 100009559, 100355367, 100352274, 100355453, 100009024
GOTERM_BP_DIRECT	GO:0007034~vacuolar transport	5	0.353107	0.00293689	100357295, 100357809, 100347474, 100348134, 100347889
GOTERM_BP_DIRECT	GO:0010976~positive regulation of neuron projection development	8	0.564972	0.00438241	100350266, 100354206, 100339741, 100357211, 100354189, 100344496, 127482586, 100342358
GOTERM_BP_DIRECT	GO:0002092~positive regulation of receptor internalization	5	0.353107	0.00544781	100008899, 100350077, 100342066, 100339239, 100340139
GOTERM_BP_DIRECT	GO:0001960~negative regulation of cytokine-mediated signaling pathway	3	0.211864	0.00841021	100008837, 100358807, 100338579
GOTERM_BP_DIRECT	GO:0030878~thyroid gland development	5	0.353107	0.00908904	100346914, 100349440, 100347345, 100328784, 100009490
GOTERM_BP_DIRECT	GO:0001525~angiogenesis	11	0.776836	0.0106172	100355636, 100008837, 100342812, 100009383, 100346914, 103349274, 100008899, 100328784, 100345620, 100342358, 100348083
GOTERM_BP_DIRECT	GO:0045944~positive regulation of transcription from RNA polymerase II promoter	29	2.04802	0.01086	100339323, 100343209, 100337884, 100351334, 100353596, 100328783, 100009559, 100345167, 100351231, 100351572, 100358446, 100357676, 100346093, 100340487, 100349219, 100344146, 100352171, 100009024, 100345878, 100351123, 100009349, 100008899, 100355047, 100348520, 100352099, 100354595, 100328791, 100356436, 100339239
GOTERM_BP_DIRECT	GO:0034198~cellular response to amino acid starvation	6	0.423729	0.0115243	100358284, 100347345, 100357732, 100344328, 100358528, 100339093
GOTERM_BP_DIRECT	GO:0030334~regulation of cell migration	7	0.49435	0.0117646	100351024, 108177458, 100353870, 100346886, 100009220, 100350500, 100343414
GOTERM_BP_DIRECT	GO:2000060~positive regulation of protein ubiquitination involved in ubiquitin-dependent protein catabolic process	4	0.282486	0.0141131	100354206, 100356059, 100356214, 100342358
GOTERM_BP_DIRECT	GO:0002244~hematopoietic progenitor cell differentiation	7	0.49435	0.0152278	100348906, 100346914, 100358807, 100346465, 100355367, 100357676, 100344238
GOTERM_BP_DIRECT	GO:0061099~negative regulation of protein tyrosine kinase activity	3	0.211864	0.0162197	100008837, 100358807, 100340748
GOTERM_BP_DIRECT	GO:0040008~regulation of growth	5	0.353107	0.017026	100342812, 100351533, 100345620, 100348647, 100345603
GOTERM_BP_DIRECT	GO:0071560~cellular response to transforming growth factor beta stimulus	5	0.353107	0.017026	100342327, 100008837, 100339741, 100353596, 100349234
GOTERM_BP_DIRECT	GO:0046329~negative regulation of JNK cascade	4	0.282486	0.0186388	100354310, 100354595, 100356696, 100342133
GOTERM_BP_DIRECT	GO:0006897~endocytosis	9	0.635593	0.0230463	100340764, 100355636, 100345580, 100351334, 100349829, 100008746, 100346468, 100009325, 100353717
GOTERM_BP_DIRECT	GO:0035584~calcium-mediated signaling using intracellular calcium source	4	0.282486	0.0238727	100358807, 100009536, 103348897, 100340633
GOTERM_BP_DIRECT	GO:0060037~pharyngeal system development	4	0.282486	0.0238727	100349440, 100328783, 100009490, 100343414
GOTERM_BP_DIRECT	GO:0006915~apoptotic process	15	1.05932	0.0248564	100344825, 127488423, 100359222, 100342023, 100342046, 100346445, 100009220, 100351024, 100349440, 100353596, 100344494, 100008723, 100350164, 100339738, 100339802
GOTERM_BP_DIRECT	GO:0045471~response to ethanol	3	0.211864	0.026072	100343526, 100339741, 100353266
GOTERM_BP_DIRECT	GO:1903779~regulation of cardiac conduction	3	0.211864	0.026072	100009490, 100533991, 100533992
GOTERM_BP_DIRECT	GO:0032755~positive regulation of interleukin-6 production	7	0.49435	0.0268304	100339323, 100351123, 100351231, 100008951, 100350941, 100340139, 100009024
GOTERM_BP_DIRECT	GO:0043066~negative regulation of apoptotic process	17	1.20056	0.0272421	100342812, 100356031, 103349274, 100356287, 100346776, 100342066, 100347425, 100344387, 100346445, 100340339, 100342358, 100349342, 100328698, 100008899, 100355047, 100356696, 100339239
GOTERM_BP_DIRECT	GO:0048538~thymus development	5	0.353107	0.0282871	100349440, 100339907, 100347345, 100328784, 100008753
GOTERM_BP_DIRECT	GO:0048854~brain morphogenesis	4	0.282486	0.0298157	100344571, 100341167, 100343573, 100352391
GOTERM_BP_DIRECT	GO:0019722~calcium-mediated signaling	5	0.353107	0.0328242	100355878, 100009536, 100343905, 100340139, 100343822
GOTERM_BP_DIRECT	GO:0007155~cell adhesion	16	1.12994	0.0332419	100358086, 100009383, 100341399, 100346886, 100352391, 100355470, 100009003, 100348594, 100350430, 100354524, 108177458, 100350085, 100354189, 100342791, 100357900, 100350500
GOTERM_BP_DIRECT	GO:0030534~adult behavior	4	0.282486	0.0364615	100349263, 100350064, 100355265, 100346646
GOTERM_BP_DIRECT	GO:0042474~middle ear morphogenesis	4	0.282486	0.0364615	100349440, 100328783, 100344387, 100355934
GOTERM_BP_DIRECT	GO:0051775~response to redox state	3	0.211864	0.0377245	100349263, 100009536, 100346093
GOTERM_BP_DIRECT	GO:0021612~facial nerve structural organization	3	0.211864	0.0377245	100347179, 100347433, 100357227
GOTERM_BP_DIRECT	GO:0043406~positive regulation of MAP kinase activity	5	0.353107	0.0377613	100350430, 100358807, 100008899, 100344245, 100355230
GOTERM_BP_DIRECT	GO:0007626~locomotory behavior	6	0.423729	0.0382715	100350266, 100352991, 100357331, 100356201, 100358877, 100340633
GOTERM_BP_DIRECT	GO:0051894~positive regulation of focal adhesion assembly	4	0.282486	0.0437979	100342318, 100009395, 100349234, 100009220
GOTERM_BP_DIRECT	GO:0008285~negative regulation of cell proliferation	13	0.918079	0.0458622	100340993, 100009395, 100358278, 100346776, 100342358, 100342887, 100009349, 100339907, 100350077, 100355047, 100349520, 100341183, 100358877
GOTERM_BP_DIRECT	GO:0030512~negative regulation of transforming growth factor beta receptor signaling pathway	6	0.423729	0.0470982	100008837, 100008705, 100358121, 100009349, 103345646, 100126563
GOTERM_BP_DIRECT	GO:0090090~negative regulation of canonical Wnt signaling pathway	8	0.564972	0.0485893	100008837, 100344571, 100009349, 100355047, 100009490, 100347431, 100342066, 100343573
GOTERM_BP_DIRECT	GO:0006357~regulation of transcription from RNA polymerase II promoter	13	0.918079	0.0505486	100339298, 100358375, 100009490, 100342269, 100008858, 100346262, 100355367, 100355047, 100349520, 100359326, 100337925, 100338579, 100338208
GOTERM_BP_DIRECT	GO:0098712~L-glutamate import across plasma membrane	3	0.211864	0.0509548	100349263, 100350064, 100356201
GOTERM_BP_DIRECT	GO:0032836~glomerular basement membrane development	3	0.211864	0.0509548	108176892, 100346776, 100357900
GOTERM_BP_DIRECT	GO:0043410~positive regulation of MAPK cascade	7	0.49435	0.0511157	100347907, 100344571, 100357311, 100356201, 100126563, 100337926, 100340139
GOTERM_BP_DIRECT	GO:0002027~regulation of heart rate	4	0.282486	0.0518077	100346465, 100533991, 100533992, 100357227
GOTERM_BP_DIRECT	GO:0048536~spleen development	4	0.282486	0.0518077	100339907, 100009490, 100344387, 100356103
GOTERM_BP_DIRECT	GO:0030326~embryonic limb morphogenesis	4	0.282486	0.0518077	100338808, 100342066, 100343397, 100350822
GOTERM_BP_DIRECT	GO:0000122~negative regulation of transcription from RNA polymerase II promoter	22	1.55367	0.0527332	100101567, 100346914, 103348281, 100357211, 100356287, 100009490, 100346776, 127482665, 100008837, 100349440, 100009349, 100009559, 100347664, 100339907, 100355047, 100354310, 100351231, 100348223, 100354595, 100358446, 100357225, 100350830
GOTERM_BP_DIRECT	GO:0030199~collagen fibril organization	5	0.353107	0.0549827	100008997, 100347598, 100351077, 100342066, 100341183
GOTERM_BP_DIRECT	GO:0001570~vasculogenesis	5	0.353107	0.0549827	100345084, 100008837, 100009380, 100009490, 100356214
GOTERM_BP_DIRECT	GO:0050853~B cell receptor signaling pathway	4	0.282486	0.0604692	100357719, 100358807, 100347345, 100340139
GOTERM_BP_DIRECT	GO:0048705~skeletal system morphogenesis	4	0.282486	0.0604692	100342318, 100353596, 103348281, 100344387
GOTERM_BP_DIRECT	GO:0035987~endodermal cell differentiation	4	0.282486	0.0604692	100009383, 100347975, 100346886, 100347732
GOTERM_BP_DIRECT	GO:0008344~adult locomotory behavior	5	0.353107	0.06152	100343209, 100338906, 127484507, 100339504, 100353965
GOTERM_BP_DIRECT	GO:0031668~cellular response to extracellular stimulus	3	0.211864	0.0655591	100358807, 100350064, 100008951
GOTERM_BP_DIRECT	GO:0016339~calcium-dependent cell-cell adhesion via plasma membrane cell adhesion molecules	3	0.211864	0.0655591	100354511, 100344571, 100356103
GOTERM_BP_DIRECT	GO:0043113~receptor clustering	3	0.211864	0.0655591	100350077, 100352163, 100328593
GOTERM_BP_DIRECT	GO:0006750~glutathione biosynthetic process	3	0.211864	0.0655591	100346442, 100350064, 100342383
GOTERM_BP_DIRECT	GO:0030198~extracellular matrix organization	6	0.423729	0.0680805	100338751, 100339411, 100328698, 100351521, 100358278, 100356637
GOTERM_BP_DIRECT	GO:0071320~cellular response to cAMP	4	0.282486	0.0697575	100346776, 100008960, 100348897, 100353954
GOTERM_BP_DIRECT	GO:0043524~negative regulation of neuron apoptotic process	7	0.49435	0.0746935	100343209, 100349330, 100349440, 100349219, 100352163, 100353082, 127482665
GOTERM_BP_DIRECT	GO:0048706~embryonic skeletal system development	4	0.282486	0.0796447	100347598, 100339058, 100344387, 100345878
GOTERM_BP_DIRECT	GO:0072659~protein localization to plasma membrane	7	0.49435	0.0800418	100344649, 103350059, 100344571, 100352099, 100356312, 100352649, 100344510
GOTERM_BP_DIRECT	GO:0090190~positive regulation of branching involved in ureteric bud morphogenesis	3	0.211864	0.0813512	100356429, 100349440, 100342066
GOTERM_BP_DIRECT	GO:0016358~dendrite development	3	0.211864	0.0813512	100343526, 100352163, 100358877
GOTERM_BP_DIRECT	GO:0001759~organ induction	3	0.211864	0.0813512	100349440, 100328790, 100338559
GOTERM_BP_DIRECT	GO:0030502~negative regulation of bone mineralization	3	0.211864	0.0813512	100338579, 100342358, 100009003
GOTERM_BP_DIRECT	GO:0071711~basement membrane organization	3	0.211864	0.0813512	100008837, 108176892, 100126563
GOTERM_BP_DIRECT	GO:0045727~positive regulation of translation	5	0.353107	0.0834476	100350430, 100356482, 100340084, 100347930, 100345736
GOTERM_BP_DIRECT	GO:0071300~cellular response to retinoic acid	4	0.282486	0.0901005	100328783, 100354189, 100344496, 100342358
GOTERM_BP_DIRECT	GO:0045995~regulation of embryonic development	4	0.282486	0.0901005	108177458, 100358375, 100346886, 100350500
GOTERM_BP_DIRECT	GO:0034599~cellular response to oxidative stress	5	0.353107	0.0915011	100349263, 100355367, 100349219, 100347425, 100343573
GOTERM_BP_DIRECT	GO:0048593~camera-type eye morphogenesis	3	0.211864	0.0981607	100009383, 100355047, 100348083
GOTERM_BP_DIRECT	GO:0030574~collagen catabolic process	3	0.211864	0.0981607	100008685, 100009110, 100009111
GOTERM_BP_DIRECT	GO:0032331~negative regulation of chondrocyte differentiation	3	0.211864	0.0981607	100351077, 100342066, 100344387
GOTERM_BP_DIRECT	GO:0001938~positive regulation of endothelial cell proliferation	5	0.353107	0.0999097	100009349, 100344241, 100008899, 100126563, 100338579
GOTERM_BP_DIRECT	GO:0032091~negative regulation of protein binding	5	0.353107	0.0999097	100008837, 100357044, 100349234, 100356059, 100346449
GOTERM_CC_DIRECT	GO:0005581~collagen trimer	7	0.49435	0.00183853	100009383, 100008997, 100347598, 100350085, 108176892, 100339019, 100357900
GOTERM_CC_DIRECT	GO:0017053~transcriptional repressor complex	6	0.423729	0.00703275	100101567, 100355047, 100354310, 100354595, 100358446, 103348280
GOTERM_CC_DIRECT	GO:0030425~dendrite	12	0.847458	0.0103305	100339741, 100351024, 100349330, 100342638, 100009472, 100350440, 100356201, 100359216, 100346742, 100008780, 100345603, 100348083
GOTERM_CC_DIRECT	GO:0098685~Schaffer collateral - CA1 synapse	6	0.423729	0.0117449	100339741, 100356201, 100008951, 100338482, 100353082, 100340633
GOTERM_CC_DIRECT	GO:0045202~synapse	14	0.988701	0.011746	100341399, 100356482, 100357055, 100009380, 100348900, 100343465, 100009275, 100342687, 100345843, 100345603, 100355636, 100350077, 100359228, 100351438
GOTERM_CC_DIRECT	GO:0031012~extracellular matrix	9	0.635593	0.0121468	100338751, 100350430, 100009559, 100008685, 100347975, 100347732, 100009110, 100009111, 100355428
GOTERM_CC_DIRECT	GO:0005604~basement membrane	7	0.49435	0.020711	100009383, 100350085, 108176892, 100346886, 100347517, 100357900, 100350500
GOTERM_CC_DIRECT	GO:0048471~perinuclear region of cytoplasm	22	1.55367	0.0215976	100340764, 100346507, 100125982, 100339298, 100009048, 100008753, 100340748, 100341426, 100342358, 100340139, 100009212, 100345084, 100008837, 100351334, 100037716, 100346564, 100350077, 100008746, 100356214, 100126563, 100351017, 100353954
GOTERM_CC_DIRECT	GO:0044297~cell body	6	0.423729	0.0236742	100339741, 100009372, 100350064, 100328791, 100340339, 100342049
GOTERM_CC_DIRECT	GO:0005737~cytoplasm	124	8.75706	0.0262058	100343826, 100344510, 100009178, 100009212, 100009179, 100354206, 100346890, 100346010, 100353596, 100328663, 100359216, 100357676, 100346093, 100359064, 100346248, 100343893, 100352391, 100346767, 100348824, 100346085, 100351741, 100348780, 100352155, 100349234, 100359228, 100357328, 100343407, 100342318, 100337880, 100357058, 100009512, 100346116, 100343247, 100009078, 100343645, 100353930, 100…
GOTERM_CC_DIRECT	GO:0005887~integral component of plasma membrane	26	1.83616	0.0276942	100347907, 100357673, 100356640, 100355470, 100008780, 100328888, 100340633, 100356429, 100357719, 100344571, 100344496, 100008746, 100353417, 100358506, 100008909, 100348900, 100347975, 100348548, 100347995, 100347732, 100343578, 100342687, 100343414, 100008837, 100126563, 100348083
GOTERM_CC_DIRECT	GO:0005925~focal adhesion	10	0.706215	0.0303695	100008837, 100341378, 100358807, 100347345, 100349234, 100009544, 100126563, 100340913, 100351936, 100342358
GOTERM_CC_DIRECT	GO:0090575~RNA polymerase II transcription factor complex	7	0.49435	0.0310796	100008858, 100351123, 100353596, 100355367, 100009490, 100338769, 100345878
GOTERM_CC_DIRECT	GO:0042383~sarcolemma	7	0.49435	0.0310796	100341378, 100009472, 100344571, 100346465, 100350500, 100009178, 100009179
GOTERM_CC_DIRECT	GO:0005739~mitochondrion	35	2.47175	0.0373799	100341402, 100341345, 100357673, 100347425, 100342650, 100348732, 100343465, 100352183, 100344733, 100345667, 100009376, 100349266, 100351035, 100353596, 100355016, 100343064, 100008723, 100347345, 100339907, 100356125, 100347083, 100348491, 100338515, 100352525, 103349891, 100359222, 100359048, 100343653, 100344305, 100355523, 100352274, 100356059, 100356214, 100341093, 127493556
GOTERM_CC_DIRECT	GO:0098978~glutamatergic synapse	12	0.847458	0.0436779	100343526, 100354941, 100338906, 100350064, 100356201, 100340904, 100355265, 100352163, 100008951, 100338482, 100340339, 100348083
GOTERM_CC_DIRECT	GO:0009986~cell surface	18	1.27119	0.0459908	100340764, 100341105, 100344649, 100009395, 100339298, 100339079, 100342066, 100344245, 100342376, 100358060, 100349263, 100344571, 100350064, 100009349, 100008899, 100356103, 100358327, 100359327
GOTERM_CC_DIRECT	GO:0045121~membrane raft	10	0.706215	0.0471242	100008837, 100339741, 100358086, 100349330, 100358807, 100350064, 100008746, 100342791, 100009178, 100348083
GOTERM_CC_DIRECT	GO:0005614~interstitial matrix	3	0.211864	0.0477708	100352991, 100358278, 100356637
GOTERM_CC_DIRECT	GO:0005654~nucleoplasm	83	5.86158	0.0530403	100341765, 100339323, 100357310, 100347425, 100342693, 100346655, 100344510, 100349320, 100328664, 100349440, 100357719, 100355016, 100328783, 100353596, 100349566, 100328784, 100354124, 100347664, 100349520, 100357676, 100356103, 100338559, 100346093, 100351019, 100358528, 100342327, 100356031, 100359222, 100009048, 100343573, 100346766, 100348589, 100338262, 100347930, 100358291, 100346649, 100…
GOTERM_CC_DIRECT	GO:0005901~caveola	6	0.423729	0.0552124	100008837, 100347345, 100346465, 100357673, 100126563, 100351947
GOTERM_CC_DIRECT	GO:0005783~endoplasmic reticulum	24	1.69492	0.0645995	100357295, 100356294, 100341121, 100358355, 100357476, 100342286, 100346886, 100342046, 100352183, 100009212, 100008837, 100353686, 100037716, 100349853, 100008997, 100357809, 100348255, 108176892, 100008746, 100355266, 100357149, 100356214, 100351017, 100348083
GOTERM_CC_DIRECT	GO:0005856~cytoskeleton	19	1.34181	0.0727957	100338499, 100341032, 100340748, 100352391, 100009220, 100009178, 100342358, 100340579, 100009179, 100354206, 100355636, 100352155, 100008855, 100347345, 100343692, 100349234, 100353408, 100339504, 127493556
GOTERM_CC_DIRECT	GO:0014069~postsynaptic density	7	0.49435	0.0750241	100356638, 100339741, 100344571, 100350077, 100356201, 100356059, 100352163
GOTERM_CC_DIRECT	GO:0005667~transcription factor complex	9	0.635593	0.0787933	100346010, 100349440, 100346122, 100351231, 100328790, 100343397, 100345620, 100354296, 100346093
GOTERM_CC_DIRECT	GO:0043025~neuronal cell body	8	0.564972	0.0850451	100343526, 100348474, 100351024, 100354887, 100341797, 100349330, 100341167, 100355265
GOTERM_CC_DIRECT	GO:0030054~cell junction	8	0.564972	0.0899475	100344571, 100355112, 100349520, 100342791, 100009048, 100356103, 100358528, 100009179
GOTERM_MF_DIRECT	GO:0000981~RNA polymerase II transcription factor activity, sequence-specific DNA binding	25	1.76554	5.76325e-08	100339303, 100341186, 100338310, 100346655, 100353271, 100328785, 100328783, 100328784, 100346397, 100328782, 100350822, 100101567, 100356450, 103348281, 100339058, 100008630, 100343397, 100343893, 103348280, 100346646, 100345878, 100346122, 100328790, 100328791, 100337734
GOTERM_MF_DIRECT	GO:0000978~RNA polymerase II core promoter proximal region sequence-specific DNA binding	27	1.90678	4.25044e-05	100343209, 100346914, 100337884, 100009490, 100346655, 127482665, 100346010, 100349440, 100328783, 100347664, 100338559, 100101567, 100339875, 100343397, 100343573, 100344387, 100328737, 100008858, 100328698, 100347498, 100347433, 100355047, 100353540, 100359105, 100358899, 100358877, 100338769
GOTERM_MF_DIRECT	GO:0001228~transcriptional activator activity, RNA polymerase II transcription regulatory region sequence-specific binding	24	1.69492	0.000734894	100101567, 100341765, 100346914, 100339875, 100009490, 100346776, 100346655, 100343573, 100343397, 100328737, 100008858, 100349440, 100328698, 100347179, 100338808, 100347664, 100347433, 100355367, 100349520, 100359105, 100358877, 100358899, 100338559, 100338769
GOTERM_MF_DIRECT	GO:0044325~ion channel binding	9	0.635593	0.00206405	100008837, 100339741, 100009472, 100346104, 100037711, 100009544, 100342046, 100351947, 100353954
GOTERM_MF_DIRECT	GO:0004970~ionotropic glutamate receptor activity	5	0.353107	0.00239742	100343526, 100356816, 100348217, 100354052, 100342468
GOTERM_MF_DIRECT	GO:1990837~sequence-specific double-stranded DNA binding	15	1.05932	0.00463944	103348281, 100338310, 100345620, 103348280, 100328785, 100347179, 100346122, 127484507, 100346397, 100346123, 100328790, 100354928, 100328791, 100350822, 100346093
GOTERM_MF_DIRECT	GO:0005102~receptor binding	13	0.918079	0.00487452	100342548, 100009395, 100343826, 100349219, 100346886, 100008837, 108177458, 100358807, 100144328, 100349093, 100339019, 100351017, 100350500
GOTERM_MF_DIRECT	GO:0001227~transcriptional repressor activity, RNA polymerase II transcription regulatory region sequence-specific binding	14	0.988701	0.00498082	100343209, 100343573, 100345620, 100352251, 100344387, 100349739, 100346010, 100328698, 100347498, 100328783, 127484507, 100353540, 100350615, 100358877
GOTERM_MF_DIRECT	GO:0004064~arylesterase activity	3	0.211864	0.00753946	100340152, 100008754, 100009133
GOTERM_MF_DIRECT	GO:0102007~acyl-L-homoserine-lactone lactonohydrolase activity	3	0.211864	0.00753946	100340152, 100008754, 100009133
GOTERM_MF_DIRECT	GO:0030674~protein binding, bridging	7	0.49435	0.00909449	100008837, 100008997, 100126563, 100356214, 100353082, 100350830, 100353867
GOTERM_MF_DIRECT	GO:0008066~glutamate receptor activity	3	0.211864	0.0145693	100347907, 100356201, 100340633
GOTERM_MF_DIRECT	GO:0042802~identical protein binding	46	3.24859	0.0186893	100338751, 100343526, 100339323, 100346719, 100339741, 100358121, 100356287, 100342991, 100346116, 100340339, 100009376, 100340633, 100344490, 100008705, 100357719, 100344571, 100009536, 100349566, 100347345, 100351231, 100342327, 100344748, 100359064, 100346507, 100357044, 100339298, 100358375, 100344245, 100342441, 100342562, 100009544, 100352171, 100340748, 100353082, 100346208, 100343414, 100…
GOTERM_MF_DIRECT	GO:0046966~thyroid hormone receptor binding	4	0.282486	0.020612	100351231, 100337925, 100356436, 100350731
GOTERM_MF_DIRECT	GO:0008239~dipeptidyl-peptidase activity	3	0.211864	0.0234652	100342791, 100101594, 100358846
GOTERM_MF_DIRECT	GO:0035091~phosphatidylinositol binding	10	0.706215	0.0253206	100328699, 100355536, 100347728, 100357509, 103345646, 100357044, 100008723, 100351938, 100347687, 100355285
GOTERM_MF_DIRECT	GO:0042826~histone deacetylase binding	7	0.49435	0.0258719	100328698, 100355047, 100354310, 100354595, 100343397, 100357676, 100350830
GOTERM_MF_DIRECT	GO:0003700~transcription factor activity, sequence-specific DNA binding	20	1.41243	0.0310585	100341765, 100340884, 100344807, 100009490, 100341186, 100344146, 100347557, 100352251, 100343893, 100342269, 100349739, 100008858, 100328698, 100347003, 100355367, 100355047, 100349520, 100144325, 100346093, 100338208
GOTERM_MF_DIRECT	GO:0046875~ephrin receptor binding	4	0.282486	0.0316158	103350046, 100358959, 100339741, 100342812
GOTERM_MF_DIRECT	GO:0008201~heparin binding	9	0.635593	0.0320838	100350430, 100358086, 100009395, 100351521, 100358807, 100352991, 100008899, 100351242, 100358278
GOTERM_MF_DIRECT	GO:1901981~phosphatidylinositol phosphate binding	3	0.211864	0.0340188	100328699, 100354216, 100347687
GOTERM_MF_DIRECT	GO:0005042~netrin receptor activity	3	0.211864	0.0340188	100344825, 100351024, 100339802
GOTERM_MF_DIRECT	GO:0019904~protein domain specific binding	10	0.706215	0.0475797	103350674, 100354887, 100357044, 100347433, 100349234, 100009048, 100352251, 100340339, 100349739, 100328569
GOTERM_MF_DIRECT	GO:0060090~binding, bridging	5	0.353107	0.052062	100350077, 100348223, 100356059, 100339815, 100350941
GOTERM_MF_DIRECT	GO:0003677~DNA binding	49	3.46045	0.0520738	100009490, 100346655, 100353271, 100328785, 100328783, 100328784, 100347664, 100328782, 100351737, 100357676, 100346093, 100356031, 100338660, 100344146, 100008630, 100348988, 100343893, 100346766, 100346646, 100346767, 100351948, 100337975, 100339303, 100341186, 100347964, 100344334, 127482665, 100347003, 100339907, 100343560, 100345188, 100352525, 100101567, 100340884, 100341377, 100356450, 100…
GOTERM_MF_DIRECT	GO:0016594~glycine binding	3	0.211864	0.0593466	100343526, 100353266, 100009512
GOTERM_MF_DIRECT	GO:0048407~platelet-derived growth factor binding	3	0.211864	0.0593466	100008997, 100347598, 108176892
GOTERM_MF_DIRECT	GO:0097110~scaffold protein binding	5	0.353107	0.0643895	100339741, 100348177, 100349330, 100126563, 100340139
GOTERM_MF_DIRECT	GO:0004869~cysteine-type endopeptidase inhibitor activity	5	0.353107	0.0643895	100342899, 100101602, 100009395, 100342871, 100009003
GOTERM_MF_DIRECT	GO:0019901~protein kinase binding	15	1.05932	0.0666167	100356287, 100343573, 100355230, 100340748, 100343224, 100348177, 100351024, 100008837, 100351874, 100358807, 100344571, 100355367, 100347387, 100352099, 100126563
GOTERM_MF_DIRECT	GO:0008013~beta-catenin binding	6	0.423729	0.0778177	100337884, 100344571, 100340241, 100355047, 100358446, 100343573
GOTERM_MF_DIRECT	GO:0004222~metalloendopeptidase activity	12	0.847458	0.0811089	100353048, 100354941, 100338906, 100009559, 100339079, 100351077, 100008685, 100347975, 100347732, 100009110, 100009111, 100355428
GOTERM_MF_DIRECT	GO:0005484~SNAP receptor activity	4	0.282486	0.088935	100342306, 100354798, 100008773, 100342023
GOTERM_MF_DIRECT	GO:0046332~SMAD binding	4	0.282486	0.088935	100358121, 100009349, 100008997, 100350077
GOTERM_MF_DIRECT	GO:0008168~methyltransferase activity	6	0.423729	0.0900806	100338815, 100337968, 100357732, 100346445, 100350737, 100328737
GOTERM_MF_DIRECT	GO:0005201~extracellular matrix structural constituent	5	0.353107	0.0931384	100351521, 100008997, 100347598, 108176892, 100357900
GOTERM_MF_DIRECT	GO:0008233~peptidase activity	4	0.282486	0.0992472	100351684, 100009493, 100009110, 100009111
GOTERM_MF_DIRECT	GO:0004560~alpha-L-fucosidase activity	2	0.141243	0.099468	100349923, 100357404
GOTERM_MF_DIRECT	GO:0004411~homogentisate 1,2-dioxygenase activity	2	0.141243	0.099468	100344748, 100342562
GOTERM_MF_DIRECT	GO:1990838~poly(U)-specific exoribonuclease activity, producing 3' uridine cyclic phosphate ends	2	0.141243	0.099468	100347975, 100347732
GOTERM_MF_DIRECT	GO:0004503~monophenol monooxygenase activity	2	0.141243	0.099468	100342170, 100008753
GOTERM_MF_DIRECT	GO:0004063~aryldialkylphosphatase activity	2	0.141243	0.099468	100008754, 100009133
GOTERM_MF_DIRECT	GO:0004818~glutamate-tRNA ligase activity	2	0.141243	0.099468	100355536, 100355285
KEGG_PATHWAY	ocu04360:Axon guidance	23	1.62429	0.00143617	100344825, 103350046, 100339741, 100344245, 100009423, 100009220, 100340118, 100340404, 100343414, 100340139, 100351024, 100358959, 100347003, 100344241, 100328662, 100347345, 100008965, 100344496, 100338309, 100357227, 100351936, 100339802, 100348083
KEGG_PATHWAY	ocu04510:Focal adhesion	24	1.69492	0.00277258	100342327, 100339741, 100342812, 103350059, 100341378, 100346886, 100009220, 100341603, 100348594, 100350430, 100008837, 100347341, 108177458, 100354169, 100008997, 100347345, 100008965, 100347598, 100008899, 108176892, 100009209, 100126563, 100357900, 100350500
KEGG_PATHWAY	ocu00640:Propanoate metabolism	8	0.564972	0.00549785	100339488, 100346003, 100353682, 100355022, 100341293, 100358789, 100341093, 100357836
KEGG_PATHWAY	ocu05412:Arrhythmogenic right ventricular cardiomyopathy	12	0.847458	0.00747468	100348594, 100354976, 100344571, 100037716, 100009536, 100350274, 100009544, 100009105, 100352391, 100350500, 100009178, 100351327
KEGG_PATHWAY	ocu03440:Homologous recombination	8	0.564972	0.0143006	100358262, 100356031, 100341377, 100352398, 100359326, 100342809, 100351948, 100328725
KEGG_PATHWAY	ocu04512:ECM-receptor interaction	12	0.847458	0.0188092	100348594, 100350430, 100347341, 108177458, 100008997, 100347598, 108176892, 100346886, 100355470, 100357900, 100341603, 100350500
KEGG_PATHWAY	ocu00280:Valine, leucine and isoleucine degradation	9	0.635593	0.0272601	100337981, 100353682, 100355022, 100355110, 100341293, 100358789, 100343653, 100345417, 100357836
KEGG_PATHWAY	ocu05219:Bladder cancer	7	0.49435	0.0295687	100350430, 100344241, 100008899, 100347345, 100348520, 100009110, 100340625
KEGG_PATHWAY	ocu04072:Phospholipase D signaling pathway	17	1.20056	0.0315499	100339741, 100342812, 100347907, 103350059, 100346468, 100346742, 100354283, 100343501, 100342358, 100340139, 100340633, 100346449, 100348394, 100344241, 100347345, 100327263, 100356201
KEGG_PATHWAY	ocu05017:Spinocerebellar ataxia	17	1.20056	0.0365062	100343526, 100009472, 100348217, 100355265, 100349768, 100341603, 100344724, 100354712, 100354976, 100037716, 100353266, 100344494, 100346981, 100354630, 100356201, 103347723, 100358876
KEGG_PATHWAY	ocu04724:Glutamatergic synapse	13	0.918079	0.0404862	100343526, 100347907, 100348217, 100009423, 100343465, 100346742, 100354052, 100340633, 100356816, 100353266, 100350064, 100347345, 100356201
KEGG_PATHWAY	ocu04933:AGE-RAGE signaling pathway in diabetic complications	12	0.847458	0.0501225	100339697, 100354169, 100008997, 100344241, 100008965, 100347598, 100008899, 100347345, 108176892, 100343893, 100357900, 100340139
KEGG_PATHWAY	ocu04015:Rap1 signaling pathway	20	1.41243	0.0541794	100342327, 103350046, 100008951, 100355230, 100346742, 100354283, 100346449, 100350430, 100358959, 100348394, 100353266, 100344241, 100347345, 100008965, 100008899, 100327263, 100350077, 100352099, 100339815, 100351936
KEGG_PATHWAY	ocu00270:Cysteine and methionine metabolism	8	0.564972	0.0596844	100337981, 100344428, 100342383, 100341395, 100347222, 100348732, 100009512, 100348407
KEGG_PATHWAY	ocu04926:Relaxin signaling pathway	14	0.988701	0.0610813	100342812, 100356882, 100008685, 100344852, 100346742, 100009110, 100344241, 100008997, 100347345, 100347598, 100008899, 100355367, 108176892, 100357900
KEGG_PATHWAY	ocu05206:MicroRNAs in cancer	17	1.20056	0.0620164	100342327, 103350046, 100342812, 100359222, 100342046, 100343465, 100340625, 100009220, 100340139, 100008914, 100350430, 100354557, 100358959, 100344241, 100347345, 100008899, 100348520
KEGG_PATHWAY	ocu01210:2-Oxocarboxylic acid metabolism	6	0.423729	0.0663554	100337981, 100353682, 100359048, 100341293, 100348732, 100358789
KEGG_PATHWAY	ocu04520:Adherens junction	11	0.776836	0.0733182	100355636, 100339741, 100341378, 100358121, 100341399, 100337973, 100008965, 100347345, 100352391, 100009220, 100353957
KEGG_PATHWAY	ocu04151:PI3K-Akt signaling pathway	29	2.04802	0.0790773	100009533, 100341603, 100348594, 100347341, 100008723, 100347345, 100347664, 108176892, 100337721, 100350500, 103350046, 100359222, 100343573, 100346886, 100009325, 100358959, 100350430, 108177458, 100344241, 100008997, 100347752, 100355367, 100347598, 100008899, 100350077, 100327263, 100345233, 100339815, 100357900
KEGG_PATHWAY	ocu05146:Amoebiasis	11	0.776836	0.085598	100301530, 100009419, 100341378, 108177458, 100008997, 100347598, 108176892, 100356376, 100346886, 100357900, 100350500
KEGG_PATHWAY	ocu05222:Small cell lung cancer	11	0.776836	0.0944388	100348594, 100351874, 108177458, 108176892, 100356299, 100346886, 100342046, 100346466, 103347723, 100357900, 100350500
KEGG_PATHWAY	ocu04720:Long-term potentiation	8	0.564972	0.0961832	100353266, 100344241, 100347345, 100348217, 100356201, 100009423, 100358702, 100340633
KEGG_PATHWAY	ocu04919:Thyroid hormone signaling pathway	12	0.847458	0.0965549	100354976, 100008858, 100037716, 100344241, 100347345, 100343905, 100354310, 100354595, 100343893, 100337925, 100350731, 100340139

## Sheet: Table S7
Table S7: GO classification and KEGG enrichment of the selected genes between angora and other rabbits
Category	Term	Count	%	PValue	Genes
GOTERM_BP_DIRECT	GO:0045944~positive regulation of transcription from RNA polymerase II promoter	34	2.78005	0.000209965	100345925, 100337884, 100347269, 100342798, 100342953, 100355119, 100348055, 100356826, 100008806, 100352189, 100351572, 100358329, 100357318, 100339579, 100340762, 100009361, 100341510, 100339550, 100338386, 100339233, 100349219, 100008872, 100344642, 100009546, 100354093, 100347516, 100328898, 100350576, 100353620, 100355368, 100008899, 100355047, 100359304, 100357841
GOTERM_BP_DIRECT	GO:0008284~positive regulation of cell proliferation	20	1.63532	0.000590343	100339334, 100357064, 100337862, 100350728, 100009037, 100354098, 100355275, 100009117, 100354093, 100346911, 100347492, 100347487, 100008899, 100347430, 100009417, 100008626, 100338514, 100351556, 100353833, 100354505
GOTERM_BP_DIRECT	GO:0043406~positive regulation of MAP kinase activity	7	0.572363	0.00115634	100328898, 100008806, 100358807, 100008899, 100344245, 100355230, 100008808
GOTERM_BP_DIRECT	GO:0007156~homophilic cell adhesion via plasma membrane adhesion molecules	13	1.06296	0.00141196	100340222, 103350668, 100344245, 100345257, 100344972, 100356969, 100354962, 100348313, 100349487, 100358710, 100339837, 100350767, 100337921
GOTERM_BP_DIRECT	GO:0060037~pharyngeal system development	5	0.408831	0.00255544	100355119, 100347169, 100338386, 100353833, 100354093
GOTERM_BP_DIRECT	GO:0006470~protein dephosphorylation	5	0.408831	0.00255544	100009529, 100356969, 100340737, 100328616, 100009431
GOTERM_BP_DIRECT	GO:0010595~positive regulation of endothelial cell migration	7	0.572363	0.00271135	100328898, 100349683, 100008899, 100347169, 100345324, 100008808, 100345181
GOTERM_BP_DIRECT	GO:0031639~plasminogen activation	4	0.327065	0.00642055	100351341, 100356267, 100339404, 100009596
GOTERM_BP_DIRECT	GO:0006069~ethanol oxidation	3	0.245298	0.00780488	100009307, 100345521, 100327260
GOTERM_BP_DIRECT	GO:0060021~palate development	7	0.572363	0.0112662	100358450, 100347124, 100355047, 100358971, 100341680, 100351405, 100350822
GOTERM_BP_DIRECT	GO:0050679~positive regulation of epithelial cell proliferation	6	0.490597	0.0116083	100328898, 100008806, 100346651, 100338386, 100352414, 100350822
GOTERM_BP_DIRECT	GO:0036302~atrioventricular canal development	3	0.245298	0.0150731	100339550, 100008626, 100339517
GOTERM_BP_DIRECT	GO:0007034~vacuolar transport	4	0.327065	0.0215924	100357295, 100357809, 100347474, 127492411
GOTERM_BP_DIRECT	GO:0000103~sulfate assimilation	3	0.245298	0.0242619	100008947, 100008948, 100350836
GOTERM_BP_DIRECT	GO:0007155~cell adhesion	16	1.30826	0.0248345	100357064, 100008982, 100348118, 100341616, 100008666, 100009546, 100357080, 103350560, 100357160, 100354524, 108177458, 100354158, 100344251, 100008712, 100345243, 100350767
GOTERM_BP_DIRECT	GO:0043547~positive regulation of GTPase activity	9	0.735895	0.0260443	100340596, 100338709, 100359279, 100345245, 100343398, 100008941, 100352183, 100352280, 100354292
GOTERM_BP_DIRECT	GO:0007596~blood coagulation	6	0.490597	0.0264561	100338234, 100351341, 100356267, 100337802, 100353616, 100009596
GOTERM_BP_DIRECT	GO:0048565~digestive tract development	4	0.327065	0.0270078	100347077, 100347124, 100358710, 100353833
GOTERM_BP_DIRECT	GO:0019915~lipid storage	4	0.327065	0.0330766	100348267, 100338869, 100347318, 100357061
GOTERM_BP_DIRECT	GO:0002092~positive regulation of receptor internalization	4	0.327065	0.0330766	100008899, 100008988, 100008808, 100340139
GOTERM_BP_DIRECT	GO:0050731~positive regulation of peptidyl-tyrosine phosphorylation	6	0.490597	0.0332612	100355119, 100358807, 100008899, 100009017, 100340139, 100339517
GOTERM_BP_DIRECT	GO:0006661~phosphatidylinositol biosynthetic process	3	0.245298	0.0351529	100358196, 100354125, 100340139
GOTERM_BP_DIRECT	GO:0045737~positive regulation of cyclin-dependent protein serine/threonine kinase activity	3	0.245298	0.0351529	100008806, 103347717, 100008872
GOTERM_BP_DIRECT	GO:0009952~anterior/posterior pattern specification	7	0.572363	0.0368972	100356518, 100347124, 103348281, 100339058, 100355047, 103348280, 100358748
GOTERM_BP_DIRECT	GO:0000184~nuclear-transcribed mRNA catabolic process, nonsense-mediated decay	5	0.408831	0.0382827	100355820, 100344584, 100346441, 100354937, 100009553
GOTERM_BP_DIRECT	GO:0043066~negative regulation of apoptotic process	16	1.30826	0.0390235	100342639, 100358576, 100009037, 100343398, 100342058, 100344642, 100342798, 100351388, 100008806, 100008899, 100347001, 100355047, 100348267, 100357841, 100352946, 100353833
GOTERM_BP_DIRECT	GO:0045931~positive regulation of mitotic cell cycle	4	0.327065	0.0397903	100340762, 100348267, 100339517, 100354093
GOTERM_BP_DIRECT	GO:0010800~positive regulation of peptidyl-threonine phosphorylation	4	0.327065	0.0397903	100346651, 100009546, 100355519, 100008808
GOTERM_BP_DIRECT	GO:0001656~metanephros development	4	0.327065	0.0471358	100338386, 100355047, 100341680, 100354093
GOTERM_BP_DIRECT	GO:2000146~negative regulation of cell motility	3	0.245298	0.0475448	100347169, 100348006, 100355318
GOTERM_BP_DIRECT	GO:1902961~positive regulation of aspartic-type endopeptidase activity involved in amyloid precursor protein catabolic process	3	0.245298	0.0475448	100357064, 100340056, 100338709
GOTERM_BP_DIRECT	GO:0048485~sympathetic nervous system development	3	0.245298	0.0475448	100347169, 100126073, 100354292
GOTERM_BP_DIRECT	GO:0046512~sphingosine biosynthetic process	3	0.245298	0.0475448	100339302, 100337862, 100351556
GOTERM_BP_DIRECT	GO:0006874~cellular calcium ion homeostasis	5	0.408831	0.0548932	100353589, 100354346, 100343485, 100126073, 100352414
GOTERM_BP_DIRECT	GO:0045475~locomotor rhythm	3	0.245298	0.0612529	100009491, 100348055, 100358720
GOTERM_BP_DIRECT	GO:0060218~hematopoietic stem cell differentiation	3	0.245298	0.0612529	100340762, 100356871, 100358748
GOTERM_BP_DIRECT	GO:0051258~protein polymerization	3	0.245298	0.0612529	100351341, 100351591, 100353616
GOTERM_BP_DIRECT	GO:0035025~positive regulation of Rho protein signal transduction	3	0.245298	0.0612529	100345925, 100342371, 100344245
GOTERM_BP_DIRECT	GO:0051694~pointed-end actin filament capping	3	0.245298	0.0612529	100339581, 100338081, 100340402
GOTERM_BP_DIRECT	GO:0050804~modulation of synaptic transmission	4	0.327065	0.0636503	100358196, 100349487, 100357080, 100342875
GOTERM_BP_DIRECT	GO:0001569~branching involved in blood vessel morphogenesis	4	0.327065	0.0636503	100355119, 108176892, 100358256, 100126073
GOTERM_BP_DIRECT	GO:0014065~phosphatidylinositol 3-kinase signaling	4	0.327065	0.0636503	100339478, 100347169, 100357841, 100345181
GOTERM_BP_DIRECT	GO:0043588~skin development	4	0.327065	0.0636503	100358450, 100350740, 100349487, 100339404
GOTERM_BP_DIRECT	GO:0007165~signal transduction	21	1.71709	0.0678035	100338069, 100357058, 100354033, 100345444, 100009434, 100343398, 100345225, 100345324, 100008941, 100357639, 100354205, 100356969, 100347487, 100347422, 100346770, 100357841, 100352319, 100352779, 100339704, 100358506, 100356868
GOTERM_BP_DIRECT	GO:0007420~brain development	7	0.572363	0.0742311	100351024, 100343925, 100350740, 108176892, 100358256, 100345257, 100344233
GOTERM_BP_DIRECT	GO:0016358~dendrite development	3	0.245298	0.0761074	100343526, 100347488, 100009546
GOTERM_BP_DIRECT	GO:0030521~androgen receptor signaling pathway	3	0.245298	0.0761074	100358329, 100342798, 100354093
GOTERM_BP_DIRECT	GO:0045739~positive regulation of DNA repair	4	0.327065	0.0824462	100354766, 100008806, 100338386, 100347269
GOTERM_BP_DIRECT	GO:0006351~transcription, DNA-templated	8	0.654129	0.0840666	100348473, 100341278, 100350728, 100353663, 100353949, 103348280, 100125992, 100341766
GOTERM_BP_DIRECT	GO:0046777~protein autophosphorylation	8	0.654129	0.0889256	100338576, 100354105, 100357064, 100340056, 100342639, 100358158, 100354937, 100349805
GOTERM_BP_DIRECT	GO:0070373~negative regulation of ERK1 and ERK2 cascade	5	0.408831	0.0898127	100357064, 100008690, 100358807, 100340056, 100352142
GOTERM_BP_DIRECT	GO:0007411~axon guidance	7	0.572363	0.0901744	100009529, 100351024, 100347169, 100347510, 100355047, 100340738, 100353506
GOTERM_BP_DIRECT	GO:0061351~neural precursor cell proliferation	3	0.245298	0.0919526	100358598, 100008894, 100349805
GOTERM_BP_DIRECT	GO:0001953~negative regulation of cell-matrix adhesion	3	0.245298	0.0919526	100337862, 100357841, 100343398
GOTERM_BP_DIRECT	GO:0019216~regulation of lipid metabolic process	3	0.245298	0.0919526	103348485, 100359322, 100340139
GOTERM_BP_DIRECT	GO:0035904~aorta development	3	0.245298	0.0919526	100355552, 100008872, 100126073
GOTERM_BP_DIRECT	GO:0048754~branching morphogenesis of an epithelial tube	3	0.245298	0.0919526	100008808, 100352414, 100354093
GOTERM_BP_DIRECT	GO:0035855~megakaryocyte development	3	0.245298	0.0919526	100349265, 100340762, 100339517
GOTERM_BP_DIRECT	GO:1902004~positive regulation of beta-amyloid formation	3	0.245298	0.0919526	100357064, 100338709, 100349949
GOTERM_BP_DIRECT	GO:0007249~I-kappaB kinase/NF-kappaB signaling	4	0.327065	0.0926348	100340771, 100126073, 100355271, 100355637
GOTERM_CC_DIRECT	GO:0043235~receptor complex	13	1.06296	8.23678e-05	100357293, 100338576, 100340576, 100341961, 100338127, 100358695, 100009546, 100354292, 100342875, 100008806, 100351521, 100353989, 100354979
GOTERM_CC_DIRECT	GO:0005829~cytosol	117	9.56664	8.91647e-05	100338234, 100343824, 100356580, 100353907, 100341800, 100341766, 100354602, 100354049, 100009338, 100346651, 100343781, 100340151, 100356621, 100355539, 100359064, 100358375, 100348821, 100351063, 100344502, 100342049, 100328674, 100351064, 100338869, 100357841, 100354979, 100337884, 100359231, 100339300, 100353097, 100344333, 100359070, 100009237, 100008941, 100344854, 100340139, 100354105, 100…
GOTERM_CC_DIRECT	GO:0005654~nucleoplasm	92	7.52249	0.000413531	100009491, 100341765, 100356580, 100357472, 100358684, 100342257, 100348518, 100340317, 100340999, 100339160, 100344833, 100351179, 100354602, 100352786, 100356826, 100354049, 100346651, 100352189, 100351251, 100341680, 100356621, 100358329, 100351339, 100357318, 100009361, 100341510, 100339550, 100358576, 100354098, 100351063, 100355185, 100344502, 100354093, 100349913, 100357849, 100350576, 100…
GOTERM_CC_DIRECT	GO:0005634~nucleus	133	10.8749	0.00292297	100144340, 100343309, 100345445, 100008806, 100009338, 100352266, 100346770, 100345320, 103348312, 100338514, 100357318, 100351339, 100341510, 100337896, 100356871, 100008630, 100348821, 100343898, 100353007, 100356518, 100344580, 100328673, 100344461, 100355025, 100344584, 100348267, 100338869, 100357841, 100357566, 100338905, 100355309, 100354616, 100337884, 100341103, 100339303, 100340132, 100…
GOTERM_CC_DIRECT	GO:0005737~cytoplasm	123	10.0572	0.00456869	100144340, 100353907, 100008641, 100346010, 100009338, 100346770, 100345320, 100349487, 100352429, 100355539, 100339968, 100356868, 100338069, 100339950, 100359064, 100009283, 100341510, 100356871, 100349913, 100357160, 100355820, 100348780, 100328673, 100344461, 100348388, 100348267, 100356872, 100337815, 100355309, 100358418, 100340771, 100359114, 100357058, 100009237, 100009117, 100342311, 100…
GOTERM_CC_DIRECT	GO:0032585~multivesicular body membrane	4	0.327065	0.0106549	100350740, 100347477, 100008988, 100009378
GOTERM_CC_DIRECT	GO:0030176~integral component of endoplasmic reticulum membrane	8	0.654129	0.011272	100338553, 100339898, 100358451, 100352860, 100345773, 100357821, 100351556, 100355192
GOTERM_CC_DIRECT	GO:0030425~dendrite	11	0.899428	0.0170659	100101555, 100351024, 100339477, 100357064, 100347488, 100339376, 100356201, 100008894, 100358940, 100008962, 100343898
GOTERM_CC_DIRECT	GO:0005925~focal adhesion	10	0.817661	0.0207164	100358807, 100354158, 100344251, 100008712, 100358488, 100348821, 100351936, 100342875, 100349913, 100356868
GOTERM_CC_DIRECT	GO:0005783~endoplasmic reticulum	25	2.04415	0.0208568	100357295, 100341961, 100009378, 100352183, 100342798, 100353599, 100354125, 100346531, 108176892, 100337908, 100354707, 103348312, 100339404, 100355637, 100341357, 100346225, 100351388, 100350576, 100353663, 100357809, 100351341, 100357149, 100125992, 100358958, 100352414
GOTERM_CC_DIRECT	GO:0048471~perinuclear region of cytoplasm	21	1.71709	0.0209557	100341357, 100339334, 100340057, 100340056, 100358598, 100338490, 100344972, 100344642, 100009546, 100344854, 100340139, 100356969, 100344151, 100345151, 100008806, 100009338, 100328894, 100338709, 100008712, 100352414, 100353954
GOTERM_CC_DIRECT	GO:0005577~fibrinogen complex	3	0.245298	0.0214416	100351341, 100351591, 100353616
GOTERM_CC_DIRECT	GO:0098978~glutamatergic synapse	12	0.981194	0.0287987	100343526, 100009529, 100358196, 100357064, 100357472, 100349487, 100356201, 100008894, 100350072, 100349949, 100349913, 100345988
GOTERM_CC_DIRECT	GO:0005811~lipid particle	6	0.490597	0.0323466	100341402, 100347794, 100338869, 100343674, 100008682, 100347318
GOTERM_CC_DIRECT	GO:0031901~early endosome membrane	7	0.572363	0.0364996	100357064, 100008806, 100350740, 100349567, 100351001, 100353097, 100009378
GOTERM_CC_DIRECT	GO:0042995~cell projection	8	0.654129	0.0379868	100354962, 100351521, 100008712, 100359114, 100339704, 100339968, 100358506, 100338390
GOTERM_CC_DIRECT	GO:0031965~nuclear membrane	10	0.817661	0.0392148	100350581, 100353663, 100348225, 100354365, 100344496, 100359326, 100340151, 100009237, 100125992, 100353954
GOTERM_CC_DIRECT	GO:0005887~integral component of plasma membrane	24	1.96239	0.0400884	100357293, 100101555, 100338576, 100357064, 100338483, 100358620, 100338760, 100343485, 100008872, 100346799, 100008962, 100357080, 103350560, 100354292, 100343668, 100346438, 100352489, 100347510, 100342371, 100346770, 100344496, 100353792, 100008626, 100358506
GOTERM_CC_DIRECT	GO:0000139~Golgi membrane	17	1.39002	0.0410917	103350674, 100340002, 100341298, 100009281, 100009378, 100340838, 100345773, 100351085, 100342631, 100009563, 100353105, 100353942, 100354962, 100350740, 100352518, 103348312, 100356802
GOTERM_CC_DIRECT	GO:0043005~neuron projection	7	0.572363	0.0463906	100343526, 100349265, 100340057, 100346770, 100352693, 100342049, 100349913
GOTERM_CC_DIRECT	GO:0009986~cell surface	17	1.39002	0.049317	103345051, 100340894, 100358695, 100356176, 100358971, 100344245, 100345257, 100009378, 100009546, 100354292, 100008806, 100008767, 100338709, 100008899, 100343230, 100008988, 100351341
GOTERM_CC_DIRECT	GO:0005769~early endosome	11	0.899428	0.0536575	100339477, 100341202, 100354017, 100338709, 100344496, 100009378, 100345245, 100346225, 100009546, 100350237, 100354292
GOTERM_CC_DIRECT	GO:0033116~endoplasmic reticulum-Golgi intermediate compartment membrane	4	0.327065	0.0543111	100533192, 100351251, 100009281, 100337964
GOTERM_CC_DIRECT	GO:0016607~nuclear speck	16	1.30826	0.0578226	100343959, 100344333, 100359070, 100009017, 100344700, 100344579, 100340843, 100341766, 100351388, 100347294, 100356817, 100350581, 100008712, 100355047, 100343781, 100338827
GOTERM_CC_DIRECT	GO:0005770~late endosome	7	0.572363	0.0619385	100354723, 100353105, 100343824, 100346225, 100354979, 100008682, 100354292
GOTERM_CC_DIRECT	GO:0005794~Golgi apparatus	27	2.20769	0.0665602	100356580, 100341961, 100340056, 100009378, 100008982, 100340317, 100342798, 100354105, 100356728, 100347085, 100533192, 100356906, 100346531, 100351251, 100338617, 100355539, 100341457, 103348485, 100348006, 100350072, 100009546, 100345439, 100328894, 100347477, 100347794, 100350996, 100352414
GOTERM_CC_DIRECT	GO:0030658~transport vesicle membrane	3	0.245298	0.0678421	100352005, 100355368, 100009378
GOTERM_CC_DIRECT	GO:0036064~ciliary basal body	8	0.654129	0.0720005	100328673, 100358971, 100008872, 127482596, 100347979, 100352428, 100352414, 100345725
GOTERM_CC_DIRECT	GO:0016604~nuclear body	12	0.981194	0.0736349	100348055, 100354766, 100346010, 100340894, 100345187, 100338386, 100358598, 100346123, 100352946, 100347269, 100354979, 100342953
GOTERM_CC_DIRECT	GO:0055037~recycling endosome	6	0.490597	0.0770038	100354017, 100008767, 100008962, 100338905, 100346225, 100009546
GOTERM_CC_DIRECT	GO:0097225~sperm midpiece	4	0.327065	0.088963	100349169, 100347794, 100008721, 100342049
GOTERM_CC_DIRECT	GO:0005938~cell cortex	6	0.490597	0.0947173	100354602, 100328898, 100346651, 100351341, 100349805, 100353616
GOTERM_CC_DIRECT	GO:0032433~filopodium tip	3	0.245298	0.0972526	100349265, 100346225, 100355519
GOTERM_CC_DIRECT	GO:0005641~nuclear envelope lumen	3	0.245298	0.0972526	100009378, 100009546, 100346911
GOTERM_MF_DIRECT	GO:0000978~RNA polymerase II core promoter proximal region sequence-specific DNA binding	22	1.79886	0.00148172	100337884, 100339550, 100356034, 100356871, 100009546, 100355271, 100354093, 100346911, 100347516, 100341766, 100348055, 100356826, 100347077, 100346010, 100350576, 100353620, 100355047, 100348267, 100343330, 100355926, 100359208, 100351405
GOTERM_MF_DIRECT	GO:0000981~RNA polymerase II transcription factor activity, sequence-specific DNA binding	15	1.22649	0.004282	100340762, 100009361, 100339303, 100343959, 103348281, 100339058, 100008630, 100342782, 103348280, 100356518, 100350576, 100347169, 100357318, 100337734, 100350822
GOTERM_MF_DIRECT	GO:0000977~RNA polymerase II regulatory region sequence-specific DNA binding	11	0.899428	0.0101544	100009491, 100341765, 100343925, 100346651, 100359289, 100347124, 100355047, 100340999, 100354616, 100340843, 100353833
GOTERM_MF_DIRECT	GO:0008270~zinc ion binding	51	4.17007	0.010439	100009491, 100358163, 100345521, 100347269, 100342257, 100353513, 100346010, 100353599, 100353757, 100009283, 103350666, 100009083, 127482596, 100343137, 100008799, 100347971, 100351142, 100355025, 100327260, 100356039, 100354979, 100358585, 100357210, 100348977, 100345666, 100341427, 100009156, 100342953, 100352005, 100349226, 100337806, 100347169, 100351556, 100350426, 100339579, 100342782, 100…
GOTERM_MF_DIRECT	GO:0004022~alcohol dehydrogenase (NAD) activity	3	0.245298	0.0126594	100009283, 100339898, 100009307
GOTERM_MF_DIRECT	GO:0045296~cadherin binding	5	0.408831	0.0157948	100355119, 100009529, 100356969, 100343241, 100339517
GOTERM_MF_DIRECT	GO:0005085~guanyl-nucleotide exchange factor activity	19	1.55356	0.016759	100338983, 100343817, 100353907, 100340681, 100347335, 100345324, 100340118, 100343877, 100350980, 100345151, 100346684, 100346695, 100009318, 100345342, 100338617, 100337815, 100008808, 100352920, 100355539
GOTERM_MF_DIRECT	GO:0005102~receptor binding	11	0.899428	0.0202119	100338234, 108177458, 100358807, 100343230, 100351341, 100349219, 100008872, 100343398, 100351591, 100009546, 100353616
GOTERM_MF_DIRECT	GO:0015562~efflux transmembrane transporter activity	3	0.245298	0.0204386	100350740, 100339244, 100346799
GOTERM_MF_DIRECT	GO:0004712~protein serine/threonine/tyrosine kinase activity	19	1.55356	0.0205821	100343824, 100338576, 100357064, 100101557, 100340056, 100338483, 100342639, 100358158, 100352184, 100355275, 100354292, 100349805, 100357849, 100348177, 100008806, 100344496, 100009417, 100354937, 100356648
GOTERM_MF_DIRECT	GO:0005003~ephrin receptor activity	4	0.327065	0.026185	100357849, 100357064, 100338483, 100344496
GOTERM_MF_DIRECT	GO:0003723~RNA binding	39	3.18888	0.0270761	100341600, 100348918, 100340576, 100344714, 100357493, 100340058, 100344333, 100347269, 100346995, 100343444, 100342434, 100344218, 100353191, 100352786, 100351211, 100358508, 100353675, 100346393, 100357677, 100359118, 100358009, 127490314, 100340048, 100357382, 100338386, 100341252, 100349219, 100354054, 100346984, 100351841, 108178524, 100350476, 100347972, 100353286, 100356377, 100341251, 100…
GOTERM_MF_DIRECT	GO:0042802~identical protein binding	42	3.43418	0.0323287	100343526, 100340311, 100357472, 100343309, 100344036, 100008962, 100340999, 100345700, 100009376, 100355192, 100352567, 100358508, 100008806, 100355457, 100347169, 100353011, 100352142, 100355970, 103348312, 103345051, 100359064, 100357064, 100358375, 100356198, 100344245, 100345257, 100355364, 100348889, 100009546, 100340843, 100353589, 108178524, 100346684, 100351020, 100347477, 100343230, 103…
GOTERM_MF_DIRECT	GO:1990837~sequence-specific double-stranded DNA binding	12	0.981194	0.0354376	100349908, 100345509, 100342902, 100343959, 103348281, 100346123, 100358324, 103348280, 100356459, 100341943, 100357318, 100350822
GOTERM_MF_DIRECT	GO:0030276~clathrin binding	4	0.327065	0.0375581	100353541, 100338709, 100343200, 100355946
GOTERM_MF_DIRECT	GO:0005523~tropomyosin binding	4	0.327065	0.0440422	100350318, 100339581, 100338081, 100340402
GOTERM_MF_DIRECT	GO:0008201~heparin binding	8	0.654129	0.0575244	100338234, 100328898, 100351521, 100358807, 100008799, 100008899, 100358278, 100009546
GOTERM_MF_DIRECT	GO:0005524~ATP binding	86	7.03189	0.0587466	100345408, 100343824, 100344714, 100340994, 100343309, 100352184, 100340636, 100349805, 100339160, 100338390, 100344833, 100354723, 100357639, 100353675, 100008806, 100008767, 100328740, 100349841, 100009417, 100353792, 100355970, 100352946, 103350906, 100354968, 100009040, 100337896, 100339550, 100344662, 100354292, 100347736, 100357849, 100347135, 100339914, 100354937, 100338576, 100101557, 100…
GOTERM_MF_DIRECT	GO:0001664~G-protein coupled receptor binding	4	0.327065	0.0665358	100348365, 100337815, 100342049, 100340118
GOTERM_MF_DIRECT	GO:0004089~carbonate dehydratase activity	4	0.327065	0.0838973	100349226, 100009083, 100348977, 100009156
GOTERM_MF_DIRECT	GO:0019899~enzyme binding	10	0.817661	0.0922665	100346010, 100343182, 100009338, 100352860, 100355025, 100358598, 100328690, 100344642, 100009546, 100339404
GOTERM_MF_DIRECT	GO:0030020~extracellular matrix structural constituent conferring tensile strength	2	0.163532	0.0926663	108176892, 100358256
GOTERM_MF_DIRECT	GO:0004024~alcohol dehydrogenase activity, zinc-dependent	2	0.163532	0.0926663	100345521, 100327260
GOTERM_MF_DIRECT	GO:0005545~1-phosphatidylinositol binding	3	0.245298	0.0931467	100356130, 100338709, 100355946
GOTERM_MF_DIRECT	GO:0018024~histone-lysine N-methyltransferase activity	4	0.327065	0.0932288	100355437, 100354805, 100355926, 100347516
GOTERM_MF_DIRECT	GO:0015631~tubulin binding	4	0.327065	0.0932288	100351024, 100344392, 100343200, 100347979
KEGG_PATHWAY	ocu04360:Axon guidance	26	2.12592	2.30103e-05	100101557, 100340738, 100344533, 100344455, 100340118, 100340139, 100343668, 100008628, 100347487, 100344496, 100351275, 100351936, 100345181, 100357064, 100338483, 100344245, 100345257, 100343398, 100009423, 100351024, 100357849, 100347510, 100356972, 100357841, 100353506, 100339517
KEGG_PATHWAY	ocu05223:Non-small cell lung cancer	12	0.981194	0.00117482	100009040, 100008806, 100347487, 100348267, 100356299, 100352693, 100345444, 100357841, 100348518, 100008808, 100340139, 100345181
KEGG_PATHWAY	ocu04933:AGE-RAGE signaling pathway in diabetic complications	14	1.14473	0.00494083	100009491, 100342639, 100358256, 100009037, 100348518, 100340139, 100347487, 100008733, 100008899, 108176892, 100348267, 100358522, 100357841, 100345181
KEGG_PATHWAY	ocu00910:Nitrogen metabolism	5	0.408831	0.00944412	100349226, 100009083, 100348977, 100009156, 100348813
KEGG_PATHWAY	ocu04512:ECM-receptor interaction	12	0.981194	0.0103861	100345183, 108177458, 100347075, 100358450, 100344251, 100353907, 108176892, 100358256, 100008982, 100358522, 100343666, 103350560
KEGG_PATHWAY	ocu04151:PI3K-Akt signaling pathway	31	2.53475	0.0115449	100356580, 100008982, 100009037, 100009434, 100355275, 100347269, 100008941, 100008806, 100009338, 100347487, 100344251, 108176892, 100009417, 100358522, 100008808, 100345181, 100009040, 100338367, 100339997, 100358256, 100354292, 100328616, 100009046, 100328734, 100328898, 108177458, 100008733, 100008899, 100339815, 100357841, 103345135
KEGG_PATHWAY	ocu05017:Spinocerebellar ataxia	17	1.39002	0.0180702	100343526, 100343824, 100337993, 100357982, 100341175, 100349768, 100346477, 100343668, 100356806, 100328673, 103348902, 100352750, 100349346, 100356201, 100357841, 100345181, 100351317
KEGG_PATHWAY	ocu01521:EGFR tyrosine kinase inhibitor resistance	11	0.899428	0.0182958	100338367, 100008806, 100347487, 100008733, 100009338, 100008899, 100009417, 100357841, 100008808, 100340139, 100345181
KEGG_PATHWAY	ocu04066:HIF-1 signaling pathway	14	1.14473	0.0210213	100338367, 100340994, 100101557, 100009037, 100345698, 100340139, 100009267, 100008806, 100008733, 100009338, 100008899, 100357841, 100008808, 100345181
KEGG_PATHWAY	ocu04814:Motor proteins	19	1.55356	0.0219707	103348296, 100342867, 100340587, 100339334, 100354352, 100349824, 100347932, 100354450, 100346225, 100352280, 108176653, 100355039, 100346740, 100352693, 100351682, 100350318, 100338905, 100358903, 100349172
KEGG_PATHWAY	ocu00620:Pyruvate metabolism	8	0.654129	0.0265442	103347681, 100009283, 100342604, 100355457, 100009307, 100355970, 100345521, 100327260
KEGG_PATHWAY	ocu00600:Sphingolipid metabolism	8	0.654129	0.0265442	100339302, 100344726, 108178643, 100337862, 100359322, 100008821, 100357833, 100351556
KEGG_PATHWAY	ocu04020:Calcium signaling pathway	23	1.88062	0.029193	100343526, 100101555, 100348829, 100101557, 100355275, 100349768, 100009423, 100009237, 100344533, 100346477, 100008721, 100345338, 100354292, 100340139, 100328898, 100008806, 100356806, 100008899, 100348365, 100009417, 100356201, 100126073, 100008808
KEGG_PATHWAY	ocu04929:GnRH secretion	8	0.654129	0.0374658	100101555, 100009481, 100356806, 100347487, 100008982, 100357841, 100352824, 100345181
KEGG_PATHWAY	ocu04370:VEGF signaling pathway	8	0.654129	0.0374658	100347487, 100008899, 100009423, 100357841, 100344533, 100340139, 100355209, 100345181
KEGG_PATHWAY	ocu04218:Cellular senescence	16	1.30826	0.0375406	100009040, 100345444, 100348976, 100349768, 100009423, 100355230, 100344533, 100346477, 100340737, 100358182, 100356806, 100347487, 100008733, 100353949, 100357841, 100345181
KEGG_PATHWAY	ocu04012:ErbB signaling pathway	10	0.817661	0.0389566	100008806, 100101557, 100347487, 100348267, 100009037, 100357841, 100348518, 100008808, 100340139, 100345181
KEGG_PATHWAY	ocu03320:PPAR signaling pathway	9	0.735895	0.0477816	100342604, 100358351, 100355457, 100352860, 100009416, 100359324, 100349169, 100008615, 100338869
KEGG_PATHWAY	ocu05235:PD-L1 expression and PD-1 checkpoint pathway in cancer	10	0.817661	0.0531437	100008806, 100347487, 100009423, 100357841, 100355230, 100344533, 100345225, 100008808, 100345181, 100339517
KEGG_PATHWAY	ocu05146:Amoebiasis	11	0.899428	0.0541148	100348829, 108177458, 100008733, 100348365, 108176892, 100358256, 100358522, 100357841, 100008682, 100345181, 100357160
KEGG_PATHWAY	ocu04912:GnRH signaling pathway	10	0.817661	0.0596543	100009491, 100348484, 100101555, 100009481, 100008806, 100101557, 100356806, 100347487, 100355230, 100352824
KEGG_PATHWAY	ocu04625:C-type lectin receptor signaling pathway	11	0.899428	0.0633839	100356806, 100347487, 100008733, 100009423, 100357841, 100344533, 100340118, 100340139, 100345181, 100339517, 100358182
KEGG_PATHWAY	ocu05200:Pathways in cancer	40	3.27065	0.066554	100101557, 100342639, 100345444, 100342099, 100353097, 100009037, 100355275, 100009017, 100008941, 100348518, 100340118, 100340139, 100008806, 100347487, 108176892, 100343241, 100009417, 100358522, 100126073, 100008808, 100345181, 100351317, 100009040, 100359064, 100359289, 100358256, 100341175, 100352691, 100354292, 100354093, 100328898, 108177458, 100008733, 100008899, 100355047, 100348267, 100…
KEGG_PATHWAY	ocu04071:Sphingolipid signaling pathway	12	0.981194	0.069174	100339302, 100344726, 108178643, 100337862, 100356580, 100347487, 100357841, 100009434, 100338261, 100357833, 100328616, 100345181
KEGG_PATHWAY	ocu05215:Prostate cancer	10	0.817661	0.0703424	100338576, 100008806, 100347487, 100009417, 100009037, 100352691, 100357841, 100008808, 100345181, 100354093
KEGG_PATHWAY	ocu05221:Acute myeloid leukemia	8	0.654129	0.0717527	100347487, 100342639, 100348267, 100008615, 100352691, 100357841, 100348518, 100345181
KEGG_PATHWAY	ocu04340:Hedgehog signaling pathway	7	0.572363	0.0778801	100350276, 100359289, 100347510, 100355047, 100338738, 100340737, 103348501
KEGG_PATHWAY	ocu04514:Cell adhesion molecules	14	1.14473	0.0809594	100345836, 100348118, 100008666, 100344455, 100354470, 100357080, 100354623, 100354524, 100355767, 100356969, 100358807, 100343230, 100354915, 100349260
KEGG_PATHWAY	ocu04550:Signaling pathways regulating pluripotency of stem cells	13	1.06296	0.0872516	100008630, 100342099, 100355275, 100357061, 100355119, 100346010, 100353620, 100347487, 100009417, 100351275, 100357841, 103347970, 100345181
KEGG_PATHWAY	ocu05213:Endometrial cancer	7	0.572363	0.0891787	100008806, 100347487, 100343241, 100352691, 100357841, 100008808, 100345181
KEGG_PATHWAY	ocu05214:Glioma	8	0.654129	0.0914963	100009040, 100008806, 100101557, 100347487, 100357841, 100008808, 100340139, 100345181
KEGG_PATHWAY	ocu05231:Choline metabolism in cancer	10	0.817661	0.0950873	100358196, 100008806, 100008821, 100347487, 100357841, 100125992, 100337689, 100008808, 100345181, 100351317
KEGG_PATHWAY	ocu04728:Dopaminergic synapse	12	0.981194	0.0979729	100101555, 100348829, 100356580, 100101557, 100338204, 100356806, 100352693, 100343485, 100009423, 100009434, 100008941, 100328616

## Sheet: Table S8
Table S8: GO classification and KEGG enrichment of the selected genes between small-body and large-body rabbits.
Category	Term	Count	%	PValue	Genes
GOTERM_BP_DIRECT	GO:0007417~central nervous system development	8	0.593032	0.00120799	100352940, 100008806, 100125988, 100009328, 100357564, 100353450, 100344673, 100349095
GOTERM_BP_DIRECT	GO:0007411~axon guidance	11	0.815419	0.00189596	100351135, 100009529, 100351024, 100347510, 100355047, 100344673, 100350688, 100353506, 100342258, 100349095, 100339802
GOTERM_BP_DIRECT	GO:0090263~positive regulation of canonical Wnt signaling pathway	10	0.74129	0.00315415	100356429, 100341323, 100008806, 100328893, 100347598, 100350172, 100349426, 100008808, 100341932, 100340336
GOTERM_BP_DIRECT	GO:0045944~positive regulation of transcription from RNA polymerase II promoter	32	2.37213	0.0038242	100343209, 100341323, 100357651, 100009270, 100358960, 100353450, 100346039, 100344730, 100340933, 100342798, 100342953, 100340512, 100348055, 100008806, 100354786, 100354588, 127482613, 100353596, 100353693, 100351572, 100353518, 100350148, 100126569, 100357140, 100338386, 100338761, 100352171, 100347516, 100345493, 100352697, 100008899, 100355047
GOTERM_BP_DIRECT	GO:0006874~cellular calcium ion homeostasis	7	0.518903	0.00426447	100353589, 100358264, 100341543, 100343485, 100349943, 100126073, 100009299
GOTERM_BP_DIRECT	GO:0060021~palate development	8	0.593032	0.00432179	100347330, 100358450, 100354786, 100347542, 100355047, 100341680, 100355934, 100356615
GOTERM_BP_DIRECT	GO:0043410~positive regulation of MAPK cascade	9	0.667161	0.00678773	100008628, 100345957, 100346186, 100357079, 100347722, 100356201, 100009237, 100353329, 100009484
GOTERM_BP_DIRECT	GO:0048666~neuron development	6	0.444774	0.00840302	100009371, 100343209, 100346770, 100347722, 100339704, 100338967
GOTERM_BP_DIRECT	GO:0051091~positive regulation of sequence-specific DNA binding transcription factor activity	8	0.593032	0.0100749	100126569, 100349683, 100009270, 100357564, 100356288, 100350172, 100340933, 100346748
GOTERM_BP_DIRECT	GO:0030878~thyroid gland development	5	0.370645	0.0109242	100009270, 100346303, 100008708, 100126073, 100008709
GOTERM_BP_DIRECT	GO:0072659~protein localization to plasma membrane	9	0.667161	0.0133332	103350059, 100008788, 100353113, 100009072, 100356312, 100009027, 100345047, 100343720, 100350688
GOTERM_BP_DIRECT	GO:0000902~cell morphogenesis	7	0.518903	0.015	100347807, 100009529, 100009371, 100341323, 100343281, 127484485, 100356055
GOTERM_BP_DIRECT	GO:0043547~positive regulation of GTPase activity	10	0.74129	0.0158116	100340596, 100356055, 100338709, 100354750, 100359279, 100356288, 100344673, 100352183, 100352280, 100355615
GOTERM_BP_DIRECT	GO:0002862~negative regulation of inflammatory response to antigenic stimulus	3	0.222387	0.0179649	100354852, 100328673, 100357734
GOTERM_BP_DIRECT	GO:0035583~sequestering of TGFbeta in extracellular matrix	3	0.222387	0.0179649	100348332, 100342431, 100350931
GOTERM_BP_DIRECT	GO:0048339~paraxial mesoderm development	3	0.222387	0.0179649	100344082, 100341323, 100349234
GOTERM_BP_DIRECT	GO:2001259~positive regulation of cation channel activity	3	0.222387	0.0179649	100101598, 100009270, 100126073
GOTERM_BP_DIRECT	GO:0009952~anterior/posterior pattern specification	8	0.593032	0.0180358	103348281, 100338808, 100339058, 100355047, 100346303, 103348280, 100338559, 100358748
GOTERM_BP_DIRECT	GO:0045739~positive regulation of DNA repair	5	0.370645	0.024287	100359122, 100008806, 100348840, 100338386, 100343297
GOTERM_BP_DIRECT	GO:0048675~axon extension	4	0.296516	0.0274401	100354300, 100009270, 100339839, 100126073
GOTERM_BP_DIRECT	GO:0007018~microtubule-based movement	9	0.667161	0.0280054	100349671, 100355710, 100341245, 100346135, 100338905, 100353849, 103350906, 100349172, 100354856
GOTERM_BP_DIRECT	GO:0018108~peptidyl-tyrosine phosphorylation	3	0.222387	0.0288197	100349265, 100352155, 100008808
GOTERM_BP_DIRECT	GO:0061045~negative regulation of wound healing	3	0.222387	0.0288197	100357396, 100357410, 100346303
GOTERM_BP_DIRECT	GO:1902093~positive regulation of flagellated sperm motility	3	0.222387	0.0288197	100347807, 100008925, 100008721
GOTERM_BP_DIRECT	GO:0035556~intracellular signal transduction	22	1.63084	0.0305017	100341512, 100356055, 103350889, 100356288, 100346303, 100008740, 100342561, 100353350, 100009315, 100352280, 100340734, 100352093, 100340118, 100347252, 100348584, 100344184, 100351742, 100351760, 100350395, 100357621, 100357503, 100356615
GOTERM_BP_DIRECT	GO:0006635~fatty acid beta-oxidation	6	0.444774	0.0330555	100346381, 108176402, 100346210, 100009027, 100344898, 100347504
GOTERM_BP_DIRECT	GO:0007265~Ras protein signal transduction	5	0.370645	0.0335311	103347650, 100342183, 100350076, 100358182, 100356615
GOTERM_BP_DIRECT	GO:0051897~positive regulation of protein kinase B signaling	7	0.518903	0.0336352	100346186, 100008806, 100357079, 100357564, 100348663, 100340933, 100008808
GOTERM_BP_DIRECT	GO:0010634~positive regulation of epithelial cell migration	4	0.296516	0.0341968	100009371, 100009072, 100349234, 100353926
GOTERM_BP_DIRECT	GO:0035050~embryonic heart tube development	3	0.222387	0.0416179	100009270, 100126073, 100008709
GOTERM_BP_DIRECT	GO:0010259~multicellular organism aging	4	0.296516	0.041729	100009270, 100345441, 100009237, 100126073
GOTERM_BP_DIRECT	GO:0042474~middle ear morphogenesis	4	0.296516	0.041729	100338386, 100009270, 100126073, 100355934
GOTERM_BP_DIRECT	GO:0045599~negative regulation of fat cell differentiation	5	0.370645	0.04456	100358085, 100341323, 100341255, 100346303, 100009027
GOTERM_BP_DIRECT	GO:0030155~regulation of cell adhesion	5	0.370645	0.0507467	100354602, 100343307, 103350743, 100009587, 100337963
GOTERM_BP_DIRECT	GO:0042531~positive regulation of tyrosine phosphorylation of STAT protein	5	0.370645	0.0507467	100340255, 100354852, 100344068, 100340933, 100341524
GOTERM_BP_DIRECT	GO:0000122~negative regulation of transcription from RNA polymerase II promoter	23	1.70497	0.0518699	100347807, 100341323, 100343959, 103348281, 100009270, 100339574, 100346303, 100344068, 100342365, 100344730, 100355195, 100344249, 100344898, 100340933, 100346748, 100328902, 100348055, 100354850, 100349159, 100353693, 100355047, 100353926, 100349281
GOTERM_BP_DIRECT	GO:0007165~signal transduction	23	1.70497	0.0553625	100359065, 100009371, 100345957, 100340245, 100357570, 100341520, 100356123, 100357564, 100341938, 100351192, 100009434, 100345324, 100343775, 100345933, 100351753, 100346770, 100350076, 100350340, 100357675, 100352319, 100339704, 100337998, 100350579
GOTERM_BP_DIRECT	GO:0061178~regulation of insulin secretion involved in cellular response to glucose stimulus	3	0.222387	0.0561038	100357651, 100009315, 100345700
GOTERM_BP_DIRECT	GO:0045664~regulation of neuron differentiation	3	0.222387	0.0561038	100351135, 100338386, 100355195
GOTERM_BP_DIRECT	GO:0048484~enteric nervous system development	3	0.222387	0.0561038	100338924, 100341505, 100126073
GOTERM_BP_DIRECT	GO:2001241~positive regulation of extrinsic apoptotic signaling pathway in absence of ligand	3	0.222387	0.0561038	100354786, 100353596, 100338967
GOTERM_BP_DIRECT	GO:0001656~metanephros development	4	0.296516	0.0590397	100338386, 100355047, 100341680, 100338559
GOTERM_BP_DIRECT	GO:1903078~positive regulation of protein localization to plasma membrane	5	0.370645	0.0644501	100352687, 100348594, 100348584, 100008806, 100346104
GOTERM_BP_DIRECT	GO:0065003~macromolecular complex assembly	5	0.370645	0.0644501	100341323, 100125988, 100355465, 100344730, 100342302
GOTERM_BP_DIRECT	GO:0009954~proximal/distal pattern formation	4	0.296516	0.0687651	100343209, 100338808, 100355047, 100338559
GOTERM_BP_DIRECT	GO:0045494~photoreceptor cell maintenance	4	0.296516	0.0687651	100351351, 100337818, 100125988, 100339750
GOTERM_BP_DIRECT	GO:0031016~pancreas development	4	0.296516	0.0687651	100346303, 100341680, 100344068, 100008709
GOTERM_BP_DIRECT	GO:0010595~positive regulation of endothelial cell migration	5	0.370645	0.0719545	100349683, 100008899, 100348663, 100345324, 100008808
GOTERM_BP_DIRECT	GO:0032570~response to progesterone	3	0.222387	0.0720444	100348055, 100009371, 100341323
GOTERM_BP_DIRECT	GO:0006749~glutathione metabolic process	7	0.518903	0.0735389	100009282, 100341622, 100342637, 100349021, 100339842, 100343720, 100328910
GOTERM_BP_DIRECT	GO:0043066~negative regulation of apoptotic process	16	1.18606	0.0738628	100340951, 100340670, 100342561, 100346445, 100009244, 100342798, 100009223, 100340512, 100008806, 100344670, 100343085, 100008899, 100349159, 100355047, 100352946, 100337998
GOTERM_BP_DIRECT	GO:0050728~negative regulation of inflammatory response	7	0.518903	0.0791449	100356979, 100328663, 100346303, 100009027, 100344068, 100349426, 100009223
GOTERM_BP_DIRECT	GO:0007254~JNK cascade	4	0.296516	0.0791619	100358158, 100346303, 100349426, 100345602
GOTERM_BP_DIRECT	GO:0045747~positive regulation of Notch signaling pathway	4	0.296516	0.0791619	100344082, 100009371, 100341323, 100347761
GOTERM_BP_DIRECT	GO:0014065~phosphatidylinositol 3-kinase signaling	4	0.296516	0.0791619	100339478, 100009270, 100339981, 100348663
GOTERM_BP_DIRECT	GO:0050482~arachidonic acid secretion	5	0.370645	0.0798827	100343150, 100343408, 100343485, 100343664, 100342898
GOTERM_BP_DIRECT	GO:0006869~lipid transport	6	0.444774	0.0814263	100349574, 100009080, 100340151, 100350779, 100354351, 100357346
GOTERM_BP_DIRECT	GO:0033627~cell adhesion mediated by integrin	3	0.222387	0.0892279	100344251, 100357410, 100350931
GOTERM_BP_DIRECT	GO:0017015~regulation of transforming growth factor beta receptor signaling pathway	3	0.222387	0.0892279	100348594, 100346303, 100353450
GOTERM_BP_DIRECT	GO:0007269~neurotransmitter secretion	3	0.222387	0.0892279	100351742, 100328740, 100356689
GOTERM_BP_DIRECT	GO:0009611~response to wounding	4	0.296516	0.0901945	100009371, 100356468, 100126073, 100341426
GOTERM_BP_DIRECT	GO:0032733~positive regulation of interleukin-10 production	4	0.296516	0.0901945	100354852, 100343230, 100343670, 100341524
GOTERM_BP_DIRECT	GO:0046326~positive regulation of glucose import	4	0.296516	0.0901945	100348584, 100339981, 100353097, 100009027
GOTERM_CC_DIRECT	GO:0048471~perinuclear region of cytoplasm	31	2.298	3.02e-05	100357396, 100009072, 100338490, 100009535, 100344972, 100009495, 100341426, 100009299, 100348154, 100328722, 100344151, 100008806, 100354786, 100342692, 100349267, 100337963, 100355615, 100345957, 100357043, 100009080, 100341155, 100358598, 100342561, 100009027, 100342564, 100351742, 100342183, 100037716, 100328894, 100338709, 100343670
GOTERM_CC_DIRECT	GO:0016324~apical plasma membrane	20	1.48258	0.000713	100341367, 100339661, 100125988, 100009334, 100344972, 100009256, 100009309, 100009529, 100348584, 100350554, 100008788, 100008821, 100343670, 100347673, 100008846, 100340160, 100101593, 100350237, 100356733, 100350810
GOTERM_CC_DIRECT	GO:0005737~cytoplasm	139	10.3039	0.000769	100358240, 100339842, 100350081, 100343388, 100342059, 100345602, 100009178, 100346010, 100354202, 100353596, 100328663, 100349489, 100346770, 100339968, 103348434, 100359065, 100341512, 100339950, 100358099, 100357564, 100353919, 100344464, 100352391, 100357160, 100351742, 100354852, 100328673, 100352155, 100344461, 100009327, 100349234, 100356996, 100355309, 100351589, 100339712, 100354856, 100…
GOTERM_CC_DIRECT	GO:0016604~nuclear body	17	1.26019	0.00282956	100343912, 100340894, 100339875, 100356055, 100338386, 100358598, 100342953, 100348055, 100346010, 100350003, 100338808, 100346123, 100356909, 100348740, 100356047, 100352946, 100349281
GOTERM_CC_DIRECT	GO:0043025~neuronal cell body	11	0.815419	0.00522801	100351135, 100351024, 100009371, 100346186, 100343085, 100009080, 100338709, 100340670, 100349388, 100350197, 100340160
GOTERM_CC_DIRECT	GO:0005654~nucleoplasm	92	6.81987	0.00634989	100340476, 100339641, 100358960, 100009334, 100009535, 100340317, 100342576, 100009495, 100340999, 100342776, 100339160, 100328669, 100351179, 100354602, 100328664, 100354049, 100353596, 100347542, 100351251, 100346210, 100341680, 100337903, 100353518, 100338559, 100351339, 100347818, 100341155, 100353919, 100339750, 103351193, 100355144, 100346688, 100354098, 100342365, 100344502, 100353160, 100…
GOTERM_CC_DIRECT	GO:0005829~cytosol	114	8.4507	0.00729915	100340951, 100343824, 100341367, 100302676, 100328669, 100354602, 108178019, 100350003, 100354049, 100353596, 100349489, 100356909, 100340151, 100353518, 100351738, 100338586, 100359065, 100358375, 100343651, 100345676, 100342564, 100344502, 100342565, 100342049, 100344184, 100353489, 100328674, 100352154, 100349234, 100352959, 100338869, 100328670, 100351589, 100340255, 100340254, 100357575, 100…
GOTERM_CC_DIRECT	GO:0005911~cell-cell junction	10	0.74129	0.00894357	100351981, 100344184, 100353951, 100342176, 100340836, 100344972, 100009535, 100009178, 100349095, 100355615
GOTERM_CC_DIRECT	GO:0045211~postsynaptic membrane	11	0.815419	0.0099298	100342060, 100338204, 100354962, 100353266, 100341200, 100357562, 100339376, 100348217, 100344552, 100356689, 100356092
GOTERM_CC_DIRECT	GO:0005634~nucleus	139	10.3039	0.0127661	100343309, 100357396, 100356068, 100346656, 100345325, 100345445, 100347506, 100341524, 100328667, 100008806, 100353113, 100352266, 100346770, 100357315, 100356468, 100351339, 100338586, 100341512, 100339832, 100343814, 100357564, 100355782, 100343651, 100344068, 100352391, 100340942, 100342325, 100353007, 100353489, 100350894, 100328673, 100344461, 100338869, 100338905, 100355309, 100351589, 100…
GOTERM_CC_DIRECT	GO:0016020~membrane	35	2.59451	0.0161933	100343824, 100341323, 100341146, 100348118, 100350081, 100009535, 100345602, 100340118, 100358182, 100353039, 100354369, 100009316, 100344295, 100358522, 100352946, 100351738, 100341512, 100339410, 100339212, 103350889, 100356651, 100348129, 100344464, 100352391, 100352093, 100347515, 100345933, 100357061, 100354514, 100351742, 100354852, 100037716, 100008899, 100339815, 100353449
GOTERM_CC_DIRECT	GO:0036064~ciliary basal body	10	0.74129	0.0180476	100358240, 100353951, 100349829, 100328673, 100351351, 100347246, 100348081, 100340160, 100350688, 100352428
GOTERM_CC_DIRECT	GO:0032587~ruffle membrane	7	0.518903	0.0184661	103350059, 100008806, 100125989, 100349388, 100008846, 100349234, 100349749
GOTERM_CC_DIRECT	GO:0005887~integral component of plasma membrane	27	2.00148	0.0218385	100341543, 100341200, 100125988, 100357673, 100343485, 100009433, 100344552, 100338471, 100355470, 100344413, 100352489, 100356429, 100343085, 100346795, 100346770, 100008626, 100342561, 100342068, 100347995, 100357080, 100343414, 100347330, 100350554, 100347510, 100337818, 100350197, 100350810
GOTERM_CC_DIRECT	GO:0005903~brush border	5	0.370645	0.0233274	100352687, 100347337, 100357478, 100356733, 100349393
GOTERM_CC_DIRECT	GO:0001650~fibrillar center	10	0.74129	0.0245352	100352573, 100350581, 100352750, 100355465, 100358597, 100356036, 100353926, 100349838, 100340899, 100345933
GOTERM_CC_DIRECT	GO:0000139~Golgi membrane	19	1.40845	0.0252109	103348571, 100009296, 100340002, 100009182, 100009281, 100345773, 100351085, 100009563, 100346734, 100352940, 100351475, 100354962, 100342073, 100328671, 100353188, 100356302, 100353844, 100356713, 100355846
GOTERM_CC_DIRECT	GO:0034707~chloride channel complex	7	0.518903	0.0284062	100345949, 100342637, 100341200, 100339376, 100344552, 100356092, 100009530
GOTERM_CC_DIRECT	GO:0009986~cell surface	19	1.40845	0.0311068	100340894, 103350986, 100344245, 100345257, 100009027, 100345107, 100345866, 100347518, 100346186, 100008806, 100354852, 100338709, 100008899, 100343230, 100348332, 100352959, 100357675, 100339749, 100349095
GOTERM_CC_DIRECT	GO:0031982~vesicle	5	0.370645	0.0317372	100341146, 100125988, 100355195, 100342049, 100347515
GOTERM_CC_DIRECT	GO:0090575~RNA polymerase II transcription factor complex	7	0.518903	0.034486	100359122, 100347042, 127482613, 100353596, 100358276, 100328902, 100339415
GOTERM_CC_DIRECT	GO:0005930~axoneme	6	0.444774	0.0368223	100358240, 100343824, 100351351, 100355047, 100348513, 100352428
GOTERM_CC_DIRECT	GO:1990531~Lem3p-Dnf1p complex	3	0.222387	0.0499697	100355104, 100349269, 100342068
GOTERM_CC_DIRECT	GO:0030424~axon	10	0.74129	0.0505423	100351135, 100009371, 100355710, 100340670, 100009072, 100342176, 100352391, 100355195, 100009484, 100347504
GOTERM_CC_DIRECT	GO:0005923~bicellular tight junction	8	0.593032	0.053546	100341378, 100357396, 100356055, 100339212, 100339815, 100356689, 100343973, 100349260
GOTERM_CC_DIRECT	GO:0005856~cytoskeleton	20	1.48258	0.0541736	100125989, 100352391, 100340836, 100348513, 100355195, 100343973, 100009178, 100008760, 100354514, 100351784, 100349265, 100354588, 100352155, 100343241, 100349234, 100008846, 100357478, 100356996, 100355615, 100338967
GOTERM_CC_DIRECT	GO:0005902~microvillus	5	0.370645	0.0596041	100341367, 100353596, 100347673, 100008846, 100357478
GOTERM_CC_DIRECT	GO:0016607~nuclear speck	17	1.26019	0.0624664	103350059, 100343959, 100340670, 100343929, 100358597, 100345015, 100344700, 100340899, 100328667, 100352697, 100328665, 100350581, 100342470, 100349279, 100355047, 100353926, 100339415
GOTERM_CC_DIRECT	GO:0030425~dendrite	10	0.74129	0.0667947	100351135, 100351024, 100009080, 100340670, 100349388, 100339376, 100350197, 100356201, 100344552, 100355195
GOTERM_CC_DIRECT	GO:0005802~trans-Golgi network	8	0.593032	0.0790077	100341146, 100341155, 100357475, 100009072, 100356068, 100349943, 100347515, 100009244
GOTERM_CC_DIRECT	GO:0005783~endoplasmic reticulum	24	1.7791	0.080951	100357143, 100009080, 100341121, 100339332, 100347337, 100009027, 100348479, 100342068, 100352183, 100346127, 100341537, 100009299, 100342798, 100009223, 100345480, 100351324, 100354588, 100348010, 100037716, 100355104, 100337818, 100348332, 100342692, 100353844
GOTERM_CC_DIRECT	GO:0031463~Cul3-RING ubiquitin ligase complex	4	0.296516	0.0878886	100352178, 100338490, 100354604, 100339638
GOTERM_CC_DIRECT	GO:0016323~basolateral plasma membrane	10	0.74129	0.0901936	100348594, 100008806, 100008788, 100357396, 100125988, 100008846, 100342561, 100355473, 100356689, 100345700
GOTERM_CC_DIRECT	GO:0098793~presynapse	6	0.444774	0.0902753	100351742, 100125988, 100328740, 100354010, 100356689, 100352093
GOTERM_CC_DIRECT	GO:0032991~macromolecular complex	15	1.11193	0.0916129	100343309, 100339212, 100009072, 100357564, 100355473, 100342431, 100350172, 100344730, 100302676, 100342953, 100354514, 100355465, 100341680, 100357675, 100353844
GOTERM_MF_DIRECT	GO:0004712~protein serine/threonine/tyrosine kinase activity	24	1.7791	0.00142381	100343824, 100340670, 103350889, 100357564, 100358158, 100352184, 100347722, 100344673, 100009535, 100343775, 100345602, 100008781, 100359062, 100357849, 100348584, 100347330, 100344184, 100008806, 100009328, 100349159, 100343055, 100350340, 100350779, 100357346
GOTERM_MF_DIRECT	GO:0005179~hormone activity	12	0.889548	0.00200695	100353589, 100353697, 100354786, 100357079, 100009270, 100356068, 100342692, 100009027, 100351194, 100328899, 100341426, 100301553
GOTERM_MF_DIRECT	GO:0042803~protein homodimerization activity	32	2.37213	0.00244187	100341622, 100009371, 100341543, 100346639, 100125989, 100338490, 100353097, 100009495, 100345602, 100341426, 100009299, 100328722, 100346770, 100356909, 100342692, 100353518, 100352705, 100008708, 100341336, 100341378, 100342948, 100356055, 100339410, 103350404, 100358598, 100346303, 100342561, 100009027, 100009529, 100353188, 100343055, 100356731
GOTERM_MF_DIRECT	GO:0008234~cysteine-type peptidase activity	6	0.444774	0.00301007	100344030, 100353552, 100101598, 100356256, 100347623, 100009584
GOTERM_MF_DIRECT	GO:0042802~identical protein binding	50	3.70645	0.00430757	100340674, 100343309, 100339842, 100341200, 100125989, 100125988, 100009535, 100340999, 100347504, 100009299, 100302676, 100328669, 100342810, 100008806, 100346773, 100356302, 100344748, 100358375, 100357564, 100342562, 100353160, 100343414, 100354699, 100354852, 100355785, 100355465, 100350931, 100357575, 100349426, 100355195, 100345107, 100345700, 100354786, 127482613, 100348256, 100349267, 100…
GOTERM_MF_DIRECT	GO:0005524~ATP binding	102	7.56116	0.00521938	100343824, 100341367, 100341245, 100343309, 100340670, 100338595, 100339162, 100346656, 100345602, 100339160, 100008806, 100349489, 100346135, 100352946, 100357557, 100356468, 103350906, 100338586, 100358099, 100357564, 100355144, 100343775, 100359062, 100357849, 100347330, 100351742, 100345790, 100344184, 100355785, 100337818, 100009328, 100352959, 100350779, 100350810, 100347722, 100340899, 100…
GOTERM_MF_DIRECT	GO:0008083~growth factor activity	14	1.03781	0.00533217	100009371, 100349829, 100357420, 100348414, 100008681, 100341426, 100328899, 100354786, 100354852, 100008899, 100351242, 100341680, 100358876, 100008808
GOTERM_MF_DIRECT	GO:1990837~sequence-specific double-stranded DNA binding	15	1.11193	0.00539563	100358264, 100344717, 100343959, 103348281, 100338310, 103348280, 100346039, 100347506, 100341505, 100341943, 100342325, 100352697, 100350894, 100346123, 100356459
GOTERM_MF_DIRECT	GO:0048156~tau protein binding	4	0.296516	0.00641813	100338709, 100346303, 100009148, 100355195
GOTERM_MF_DIRECT	GO:0003682~chromatin binding	20	1.48258	0.00660686	100347818, 100341323, 100343814, 100340670, 100346303, 100353450, 100349426, 100344730, 100342325, 100340512, 100348055, 100354588, 100008806, 100347042, 100355047, 100351572, 100353518, 100008708, 100008709, 100358748
GOTERM_MF_DIRECT	GO:0000977~RNA polymerase II regulatory region sequence-specific DNA binding	12	0.889548	0.00680435	100347807, 100347042, 100359289, 100338808, 100358276, 100353693, 100355047, 100356909, 100340999, 100008709, 100328902, 100342810
GOTERM_MF_DIRECT	GO:0008017~microtubule binding	15	1.11193	0.0167248	100338422, 100358099, 100358670, 100009072, 100351135, 100349671, 100355710, 100353145, 100347246, 100346135, 100355465, 100355606, 103350906, 100353506, 100349172
GOTERM_MF_DIRECT	GO:0008233~peptidase activity	5	0.370645	0.0250009	100351684, 100009493, 100356790, 100349403, 100348161
GOTERM_MF_DIRECT	GO:0005509~calcium ion binding	42	3.11342	0.0314179	100339401, 103348296, 100341543, 100009493, 100343408, 100337962, 100343707, 100356485, 100357410, 100349824, 100009314, 100342431, 100342871, 100343664, 100344972, 100009495, 100349749, 100009178, 100342898, 100352687, 100349683, 100350961, 100354369, 100354962, 100346795, 100354344, 100008808, 100350940, 100341512, 100009261, 100341378, 100356790, 100009182, 100354010, 100352093, 100009223, 100…
GOTERM_MF_DIRECT	GO:0001228~transcriptional activator activity, RNA polymerase II transcription regulatory region sequence-specific binding	19	1.40845	0.0339313	100358264, 100359122, 100339875, 100358276, 100346303, 100352580, 100344068, 100349426, 100344730, 100341505, 100340999, 100328902, 100342325, 100356836, 100347042, 100338808, 100353926, 100339415, 100338559
GOTERM_MF_DIRECT	GO:0019899~enzyme binding	12	0.889548	0.034673	100346010, 100328665, 100340255, 100353596, 100358598, 100339750, 100342692, 100352959, 100345602, 100348591, 100346748, 100349281
GOTERM_MF_DIRECT	GO:0000981~RNA polymerase II transcription factor activity, sequence-specific DNA binding	13	0.963677	0.0439222	100344717, 100343959, 103348281, 100339058, 100338310, 100342782, 103348280, 100346039, 100350894, 100338924, 100008708, 100008709, 100337734
GOTERM_MF_DIRECT	GO:0043425~bHLH transcription factor binding	4	0.296516	0.0471136	100346303, 100344068, 100339415, 100342953
GOTERM_MF_DIRECT	GO:0005261~cation channel activity	3	0.222387	0.0475224	100340674, 100340415, 100351658
GOTERM_MF_DIRECT	GO:0015485~cholesterol binding	5	0.370645	0.0489661	100345440, 100009080, 100340151, 100344169, 100349393
GOTERM_MF_DIRECT	GO:0051015~actin filament binding	11	0.815419	0.0539834	100328666, 100352687, 100008806, 100125989, 100343241, 100008846, 100352391, 100355195, 100009332, 100008760, 100357160
GOTERM_MF_DIRECT	GO:0005543~phospholipid binding	6	0.444774	0.0597061	100348584, 100338720, 100338709, 100349388, 100357503, 100352093
GOTERM_MF_DIRECT	GO:0016594~glycine binding	3	0.222387	0.0612239	100342060, 100353266, 100344552
GOTERM_MF_DIRECT	GO:0001227~transcriptional repressor activity, RNA polymerase II transcription regulatory region sequence-specific binding	11	0.815419	0.0690648	100346010, 100343209, 100352697, 100356909, 100353450, 100349426, 100008708, 100342576, 100359208, 100008709, 100342810
GOTERM_MF_DIRECT	GO:0005184~neuropeptide hormone activity	3	0.222387	0.0760711	100534621, 100358860, 103348972
GOTERM_MF_DIRECT	GO:0016301~kinase activity	5	0.370645	0.0820941	100355785, 100328671, 100349778, 100008781, 127483401
GOTERM_MF_DIRECT	GO:0001664~G-protein coupled receptor binding	4	0.296516	0.0824045	100342703, 100534621, 100342049, 100340118
GOTERM_MF_DIRECT	GO:0001968~fibronectin binding	3	0.222387	0.0919085	100008899, 100101598, 100009334
KEGG_PATHWAY	ocu04270:Vascular smooth muscle contraction	20	1.48258	0.000696	100341512, 103348296, 100343408, 100009270, 103350889, 100009587, 100349824, 100009237, 100343664, 100009315, 100340118, 100342898, 108176653, 100344184, 100343150, 100009316, 100350395, 100357621, 100126073, 103348434
KEGG_PATHWAY	ocu04540:Gap junction	14	1.03781	0.00279262	100341512, 100340483, 100338391, 100009315, 100008781, 100008806, 100009316, 100009327, 100350395, 100356201, 100357621, 100008808, 100358715, 100356615
KEGG_PATHWAY	ocu04360:Axon guidance	22	1.63084	0.00336685	100338391, 100344245, 100345257, 100009423, 100009535, 100348842, 100342258, 100340118, 100343414, 100351135, 100357849, 100008628, 100351024, 100347330, 100328662, 100354300, 100347510, 100348663, 100350940, 100353506, 100339712, 100339802
KEGG_PATHWAY	ocu04024:cAMP signaling pathway	24	1.7791	0.00891668	100340245, 100338204, 100339661, 100009270, 100348217, 100009587, 100338391, 100349426, 100351194, 100009315, 100338471, 100009299, 100301553, 100353039, 100351753, 100353697, 100037716, 100008788, 100353266, 100009316, 100355047, 100348663, 100356478, 100126073
KEGG_PATHWAY	ocu00564:Glycerophospholipid metabolism	13	0.963677	0.0125312	100343408, 100343827, 100339661, 100344433, 100343664, 100340316, 100342898, 100009309, 100351742, 100343150, 100008821, 100358623, 100338249
KEGG_PATHWAY	ocu04814:Motor proteins	21	1.55671	0.0138661	103348296, 100342867, 100341245, 100125989, 100340483, 100349824, 100352280, 100343338, 108176653, 100349671, 100355710, 100009327, 100346740, 100346135, 100357478, 100357996, 100338905, 100353849, 100355606, 100349172, 100354856
KEGG_PATHWAY	ocu05200:Pathways in cancer	47	3.48406	0.016034	100341622, 100009371, 100344717, 100339842, 100339661, 100125988, 100009270, 100338391, 100347722, 100353097, 100349426, 100009315, 100344730, 100008681, 100340118, 100343228, 100348594, 100008806, 100349021, 100009316, 100353673, 100343241, 100358522, 100126073, 100008808, 100126569, 100341512, 100359289, 103351779, 100346303, 100352391, 100348842, 100343775, 100340625, 100009484, 100346748, 100…
KEGG_PATHWAY	ocu04072:Phospholipase D signaling pathway	18	1.33432	0.0165277	100341512, 103350059, 100339661, 100009315, 100009484, 100358182, 100351742, 100008806, 100008821, 100344670, 100009316, 100350395, 100348663, 100356201, 100358623, 100338249, 100008808, 100356615
KEGG_PATHWAY	ocu04975:Fat digestion and absorption	9	0.667161	0.0211155	100350554, 100343150, 100343408, 100008821, 100356765, 100343664, 100338249, 100350810, 100342898
KEGG_PATHWAY	ocu04924:Renin secretion	10	0.74129	0.0227815	100341512, 100009270, 100350395, 100338391, 100009423, 100357621, 100009315, 100101593, 100126073, 100008781
KEGG_PATHWAY	ocu04662:B cell receptor signaling pathway	10	0.74129	0.0247619	100345957, 100009316, 100350284, 100342183, 100345233, 100348663, 100009423, 100349426, 100348842, 100356615
KEGG_PATHWAY	ocu00565:Ether lipid metabolism	8	0.593032	0.0253076	100009309, 100343150, 100343408, 100008821, 100339661, 100343664, 100338249, 100342898
KEGG_PATHWAY	ocu04730:Long-term depression	9	0.667161	0.0254209	100341512, 100009316, 100350395, 100348217, 100356201, 100338391, 100357621, 100008781, 100301553
KEGG_PATHWAY	ocu05033:Nicotine addiction	7	0.518903	0.0300372	100338204, 100353266, 100341200, 100339376, 100348217, 100356092, 100340127
KEGG_PATHWAY	ocu03267:Virion - Adenovirus	3	0.222387	0.0315768	103350986, 100008999, 100009377
KEGG_PATHWAY	ocu04015:Rap1 signaling pathway	21	1.55671	0.0322412	100341512, 100338391, 100348416, 100009315, 100340735, 100009484, 100008681, 100358182, 100348584, 100008806, 100353266, 100009316, 100342183, 100008899, 100353088, 100350395, 100350076, 100348663, 100339815, 100008808, 100349095
KEGG_PATHWAY	ocu05017:Spinocerebellar ataxia	17	1.26019	0.0375626	100341512, 100343824, 100337993, 100348217, 100328669, 100037716, 100356829, 100353266, 100353673, 100328673, 100352750, 100349785, 100350395, 100348663, 100356201, 100357346, 100358876
KEGG_PATHWAY	ocu01040:Biosynthesis of unsaturated fatty acids	6	0.444774	0.0394983	100358451, 100358530, 100344498, 100344258, 100344005, 100343752
KEGG_PATHWAY	ocu04066:HIF-1 signaling pathway	14	1.03781	0.0396997	100125988, 100009270, 100342561, 100349426, 100009106, 100345698, 100009267, 100008806, 100009316, 100347752, 100008899, 100348663, 100339910, 100008808
KEGG_PATHWAY	ocu04350:TGF-beta signaling pathway	13	0.963677	0.0414531	100009371, 100346303, 100342561, 100342431, 100342365, 100345698, 100341426, 100009267, 100357061, 100354786, 100348332, 100347078, 100350931
KEGG_PATHWAY	ocu05225:Hepatocellular carcinoma	18	1.33432	0.0424674	100341622, 100347818, 100126569, 100009371, 100339842, 100346303, 100348842, 100340625, 100345769, 100328910, 100354436, 100350037, 100349021, 100008806, 100009316, 100348663, 100349069, 100356615
KEGG_PATHWAY	ocu05032:Morphine addiction	11	0.815419	0.0443316	100351753, 100340245, 100341520, 100341200, 103351438, 100339376, 100338391, 100352319, 100009315, 100356092, 100340127
KEGG_PATHWAY	ocu00532:Glycosaminoglycan biosynthesis - chondroitin sulfate / dermatan sulfate	5	0.370645	0.04513	103348571, 100344738, 100342073, 100328892, 100009563
KEGG_PATHWAY	ocu04080:Neuroactive ligand-receptor interaction	31	2.298	0.0489634	100339368, 100534621, 100341200, 100358860, 100009270, 100356068, 100348217, 100343485, 100344552, 100009237, 100338471, 100351194, 100008721, 100344413, 100341601, 100008925, 100353697, 100344670, 100356201, 103348972, 100126073, 100338204, 100339376, 100009484, 100008671, 100356092, 100347835, 100301553, 100340127, 100342060, 100353266
KEGG_PATHWAY	ocu04014:Ras signaling pathway	22	1.63084	0.0503164	100343408, 100340596, 100343827, 100339661, 100349426, 100009535, 100343664, 100008681, 100358182, 100342898, 100008806, 100343150, 100353266, 100009316, 100342183, 100008899, 100350076, 100348663, 100357503, 100008808, 100349095, 100356615
KEGG_PATHWAY	ocu05213:Endometrial cancer	8	0.593032	0.0519667	100008806, 100009316, 100343241, 100348663, 100352391, 100348842, 100008808, 100356615
KEGG_PATHWAY	ocu04210:Apoptosis	15	1.11193	0.056068	103350332, 100101598, 100340483, 100009334, 100347623, 100349426, 100344030, 100009316, 100353673, 100009327, 100348663, 100356256, 100357346, 100101593, 100338967
KEGG_PATHWAY	ocu04142:Lysosome	14	1.03781	0.0568275	100348919, 100009063, 100359322, 100101598, 100009334, 100347623, 100009331, 100009244, 100344063, 100344030, 100356906, 100356256, 100101593, 100350237
KEGG_PATHWAY	ocu00230:Purine metabolism	14	1.03781	0.0568275	100340245, 100341520, 100338666, 100356299, 100008740, 100009315, 100356979, 100357904, 100351753, 100345162, 100357621, 100352319, 100338916, 100355968
KEGG_PATHWAY	ocu05212:Pancreatic cancer	10	0.74129	0.0586541	100009371, 100008806, 100009316, 100339661, 100008899, 100348663, 100346303, 100349426, 100340625, 100008808
KEGG_PATHWAY	ocu05205:Proteoglycans in cancer	20	1.48258	0.0624027	100126569, 100009371, 100008690, 100009587, 100347623, 100340933, 100340118, 100008760, 100358182, 100344030, 100008806, 100354852, 100009316, 100009328, 100347598, 100008899, 100348663, 100008846, 100356256, 100356615
KEGG_PATHWAY	ocu00562:Inositol phosphate metabolism	9	0.667161	0.0643135	100341512, 103350059, 100345790, 100348588, 100328671, 100350395, 100358289, 100348663, 100350197
KEGG_PATHWAY	ocu05323:Rheumatoid arthritis	11	0.815419	0.0708487	100009371, 100344030, 100341367, 100008899, 100008999, 100347673, 100009334, 100356256, 100347623, 100350237, 100009377
KEGG_PATHWAY	ocu01100:Metabolic pathways	116	8.59896	0.0735355	100341367, 100339842, 100341520, 100339165, 100357673, 100343388, 100343664, 100340316, 100347504, 100352940, 100348550, 100345162, 100344076, 100338916, 100356468, 100341512, 100344505, 100358530, 100342562, 100346008, 108178643, 100351742, 100345790, 100355785, 100328671, 100348663, 100352275, 100352319, 100341622, 103348571, 100344738, 100343408, 100339661, 100357575, 100343808, 100347724, 100…
KEGG_PATHWAY	ocu00592:alpha-Linolenic acid metabolism	5	0.370645	0.0743024	100009309, 100343150, 100343408, 100343664, 100342898
KEGG_PATHWAY	ocu04530:Tight junction	17	1.26019	0.0745873	103348296, 100341378, 100008790, 100357396, 100340670, 100340483, 100349824, 100340933, 100341711, 100345988, 100348584, 108176653, 100009327, 100345255, 100008846, 100339815, 100349260
KEGG_PATHWAY	ocu05231:Choline metabolism in cancer	11	0.815419	0.0747428	103350059, 100351742, 100008806, 100009316, 100008821, 100339661, 100348663, 100338249, 100346119, 100008808, 100356615
KEGG_PATHWAY	ocu04010:MAPK signaling pathway	25	1.85322	0.0802118	100009371, 100349426, 100009535, 100008681, 100345602, 100008760, 100358182, 100343228, 100008806, 100009316, 103348976, 100358104, 100008808, 100357564, 100358158, 100009423, 100355324, 100342183, 100009328, 100008899, 100357503, 100339910, 100349095, 100358715, 100356615
KEGG_PATHWAY	ocu05235:PD-L1 expression and PD-1 checkpoint pathway in cancer	10	0.74129	0.0833349	100008806, 100009316, 100355324, 103350889, 100350076, 100348663, 100347722, 100009423, 100349426, 100008808
KEGG_PATHWAY	ocu04971:Gastric acid secretion	9	0.667161	0.0877478	100341512, 100353697, 100008788, 100009503, 100350395, 100008846, 100338391, 100356478, 100009315
KEGG_PATHWAY	ocu04728:Dopaminergic synapse	13	0.963677	0.0877616	100341512, 100338204, 100348217, 100009587, 100343485, 100338391, 100009434, 100340936, 100009423, 100348842, 100009315, 100353266, 100350395
KEGG_PATHWAY	ocu05219:Bladder cancer	6	0.444774	0.0878975	100008806, 100009316, 100008899, 100343775, 100340625, 100008808
KEGG_PATHWAY	ocu04935:Growth hormone synthesis, secretion and action	12	0.889548	0.0898974	100341512, 100353697, 100009316, 100350395, 100339981, 100348663, 100356068, 100338391, 100348842, 100009315, 100346039, 100356615
KEGG_PATHWAY	ocu04611:Platelet activation	13	0.963677	0.0916738	100341512, 100009587, 100338391, 100345006, 100351591, 100009315, 100340118, 100008781, 100348584, 100347598, 100350395, 100348663, 100357621
KEGG_PATHWAY	ocu04720:Long-term potentiation	8	0.593032	0.0976108	100341512, 100009316, 100353266, 100350395, 100348217, 100356201, 100009587, 100009423

## Sheet: Table S9
Table S9: GO classification and KEGG enrichment of the selected genes between of sexual precocity rabbits
Category	Term	Count	%	PValue	Genes
GOTERM_BP_DIRECT	GO:0006874~cellular calcium ion homeostasis	8	0.608828	0.000626	100353589, 100358264, 100341543, 100343485, 100349943, 100351309, 100126073, 100009299
GOTERM_BP_DIRECT	GO:0008284~positive regulation of cell proliferation	20	1.52207	0.00113933	100009371, 100339334, 100357242, 100350728, 100339014, 100354098, 100344068, 100340933, 100340512, 100355129, 100346186, 100348340, 100347487, 100008899, 100351155, 100008626, 100352275, 100343440, 100341928, 100338924
GOTERM_BP_DIRECT	GO:0035556~intracellular signal transduction	26	1.97869	0.00139027	100343825, 100338897, 100356288, 100008740, 100353350, 100008886, 100009315, 100340734, 100352280, 100340118, 100341512, 100356055, 103350889, 100346303, 100344761, 127484614, 100352093, 100347252, 100344184, 100351760, 100350395, 100343033, 100357621, 100353706, 100357503, 100356615
GOTERM_BP_DIRECT	GO:0009952~anterior/posterior pattern specification	9	0.684932	0.00424487	103348281, 100338808, 100339058, 100355047, 100346303, 103348280, 100338559, 100338956, 100358748
GOTERM_BP_DIRECT	GO:0007411~axon guidance	10	0.761035	0.00513758	100344825, 100009529, 100351024, 100347510, 100355047, 100350688, 100353506, 100342258, 100349095, 100339802
GOTERM_BP_DIRECT	GO:0048666~neuron development	6	0.456621	0.00723448	100009371, 100343209, 100346770, 100347722, 100008886, 100339704
GOTERM_BP_DIRECT	GO:0072659~protein localization to plasma membrane	9	0.684932	0.0108889	103350059, 100338006, 100008788, 100353113, 100009072, 100338617, 100009027, 100345047, 100350688
GOTERM_BP_DIRECT	GO:0009954~proximal/distal pattern formation	5	0.380518	0.0120739	100343209, 100338808, 100355047, 100339014, 100338559
GOTERM_BP_DIRECT	GO:0048339~paraxial mesoderm development	3	0.228311	0.016762	100344082, 100341323, 100349234
GOTERM_BP_DIRECT	GO:0003279~cardiac septum development	3	0.228311	0.016762	100355552, 100359208, 100338956
GOTERM_BP_DIRECT	GO:0010629~negative regulation of gene expression	13	0.989346	0.0185507	100341323, 100340255, 100357396, 100340670, 100346303, 100354561, 100342365, 100008886, 100358805, 100338709, 100343670, 100356214, 100351309
GOTERM_BP_DIRECT	GO:0043410~positive regulation of MAPK cascade	8	0.608828	0.0186026	100008628, 100345957, 100346186, 100357079, 100347722, 100356201, 100009237, 100353329
GOTERM_BP_DIRECT	GO:0032869~cellular response to insulin stimulus	5	0.380518	0.0255282	100357242, 100356068, 100338617, 100009027, 100349749
GOTERM_BP_DIRECT	GO:0006635~fatty acid beta-oxidation	6	0.456621	0.0288795	100346381, 108176402, 100346210, 100009027, 100344898, 100347504
GOTERM_BP_DIRECT	GO:0001568~blood vessel development	4	0.304414	0.0311636	100347598, 100339014, 100008886, 100342325
GOTERM_BP_DIRECT	GO:0007193~adenylate cyclase-inhibiting G-protein coupled receptor signaling pathway	5	0.380518	0.0346531	100357293, 100359322, 100534621, 100345520, 100126073
GOTERM_BP_DIRECT	GO:0042307~positive regulation of protein import into nucleus	5	0.380518	0.0346531	100356055, 100338221, 100355047, 100008886, 100340933
GOTERM_BP_DIRECT	GO:0016042~lipid catabolic process	9	0.684932	0.0372416	100341512, 100343150, 100343408, 100008612, 100339661, 100339265, 100350395, 100343664, 100342898
GOTERM_BP_DIRECT	GO:0035329~hippo signaling	4	0.304414	0.0380839	100341523, 100338487, 100341323, 100357564
GOTERM_BP_DIRECT	GO:0007613~memory	5	0.380518	0.0398369	100348594, 100340742, 100359007, 100008886, 100351658
GOTERM_BP_DIRECT	GO:0043406~positive regulation of MAP kinase activity	5	0.380518	0.0398369	100008899, 100354561, 100344245, 100008886, 100008808
GOTERM_BP_DIRECT	GO:0030324~lung development	6	0.456621	0.0452523	100348594, 100356836, 100355047, 100339014, 100346303, 100356214
GOTERM_BP_DIRECT	GO:0000902~cell morphogenesis	6	0.456621	0.0452523	100009529, 100009371, 100341323, 100343281, 127484485, 100356055
GOTERM_BP_DIRECT	GO:0042531~positive regulation of tyrosine phosphorylation of STAT protein	5	0.380518	0.0454374	100340255, 100354852, 100344068, 100340933, 100341524
GOTERM_BP_DIRECT	GO:0006637~acyl-CoA metabolic process	4	0.304414	0.0457158	100344509, 100344258, 100344005, 100343752
GOTERM_BP_DIRECT	GO:0048484~enteric nervous system development	3	0.228311	0.0525598	100355129, 100338924, 100126073
GOTERM_BP_DIRECT	GO:0065003~macromolecular complex assembly	5	0.380518	0.0578825	100341323, 100125988, 100355465, 100344730, 100342302
GOTERM_BP_DIRECT	GO:0007018~microtubule-based movement	8	0.608828	0.0603635	100339334, 100349671, 100355710, 100341245, 100338905, 103350906, 100349172, 100354856
GOTERM_BP_DIRECT	GO:0007612~learning	4	0.304414	0.0630327	100340742, 100355104, 100359007, 100340633
GOTERM_BP_DIRECT	GO:0048705~skeletal system morphogenesis	4	0.304414	0.0630327	100008628, 100353596, 103348281, 100008886
GOTERM_BP_DIRECT	GO:0045494~photoreceptor cell maintenance	4	0.304414	0.0630327	100351351, 100337818, 100125988, 100339750
GOTERM_BP_DIRECT	GO:0048873~homeostasis of number of cells within a tissue	4	0.304414	0.0630327	127484485, 100347487, 100341155, 100351309
GOTERM_BP_DIRECT	GO:0032570~response to progesterone	3	0.228311	0.0675829	100348055, 100009371, 100341323
GOTERM_BP_DIRECT	GO:0006111~regulation of gluconeogenesis	3	0.228311	0.0675829	100358775, 100008853, 100347504
GOTERM_BP_DIRECT	GO:0090647~modulation of age-related behavioral decline	3	0.228311	0.0675829	100338709, 100008886, 100340633
GOTERM_BP_DIRECT	GO:0050482~arachidonic acid secretion	5	0.380518	0.0719581	100343150, 100343408, 100343485, 100343664, 100342898
GOTERM_BP_DIRECT	GO:0045747~positive regulation of Notch signaling pathway	4	0.304414	0.0726667	100344082, 100009371, 100341323, 100347761
GOTERM_BP_DIRECT	GO:0032212~positive regulation of telomere maintenance via telomerase	4	0.304414	0.0726667	100351489, 103350889, 100358104, 100347656
GOTERM_BP_DIRECT	GO:0007417~central nervous system development	5	0.380518	0.0795902	100352940, 100125988, 100009328, 100357564, 100349095
GOTERM_BP_DIRECT	GO:0032733~positive regulation of interleukin-10 production	4	0.304414	0.0829117	100354852, 100343230, 100343670, 100341524
GOTERM_BP_DIRECT	GO:0051973~positive regulation of telomerase activity	4	0.304414	0.0829117	100351489, 103350889, 100355144, 100358104
GOTERM_BP_DIRECT	GO:0048706~embryonic skeletal system development	4	0.304414	0.0829117	100347598, 100339058, 100126073, 100338956
GOTERM_BP_DIRECT	GO:0009611~response to wounding	4	0.304414	0.0829117	100009371, 100356468, 100126073, 100341426
GOTERM_BP_DIRECT	GO:0046326~positive regulation of glucose import	4	0.304414	0.0829117	100339981, 100353097, 100009027, 100351309
GOTERM_BP_DIRECT	GO:0043547~positive regulation of GTPase activity	8	0.608828	0.0833347	100356055, 100338709, 100354750, 100359279, 100356288, 100352183, 100352280, 100355615
GOTERM_BP_DIRECT	GO:0006303~double-strand break repair via nonhomologous end joining	3	0.228311	0.0838118	100350642, 100347656, 100342776
GOTERM_BP_DIRECT	GO:0042761~very long-chain fatty acid biosynthetic process	3	0.228311	0.0838118	100358451, 100358530, 100352022
GOTERM_BP_DIRECT	GO:0050709~negative regulation of protein secretion	3	0.228311	0.0838118	100354852, 100343485, 100354561
GOTERM_BP_DIRECT	GO:0051091~positive regulation of sequence-specific DNA binding transcription factor activity	6	0.456621	0.084901	100126569, 100357564, 100356288, 100350172, 100340933, 100346748
GOTERM_BP_DIRECT	GO:0051897~positive regulation of protein kinase B signaling	6	0.456621	0.084901	100346186, 100357079, 100357564, 100348663, 100340933, 100008808
GOTERM_BP_DIRECT	GO:0086091~regulation of heart rate by cardiac conduction	4	0.304414	0.0937353	100345047, 100344068, 100348149, 100355195
GOTERM_BP_DIRECT	GO:0045739~positive regulation of DNA repair	4	0.304414	0.0937353	100359122, 100348840, 100343297, 100347269
GOTERM_BP_DIRECT	GO:0030336~negative regulation of cell migration	7	0.532725	0.0972285	100356836, 100346186, 100357396, 100344245, 100009027, 100344730, 100349095
GOTERM_BP_DIRECT	GO:0007189~adenylate cyclase-activating G-protein coupled receptor signaling pathway	6	0.456621	0.0987531	100348394, 100348829, 127492371, 100351194, 100009315, 100351309
GOTERM_CC_DIRECT	GO:0048471~perinuclear region of cytoplasm	29	2.207	9.71e-05	100357396, 100009072, 100338490, 100009535, 100344972, 100009495, 100009013, 100341426, 100009299, 100348154, 100328722, 100349267, 100337963, 100355615, 100345957, 100339334, 100357043, 100338006, 100009080, 100341155, 100338221, 100009027, 100342564, 100342183, 100037716, 100338709, 100343670, 100356214, 100008919
GOTERM_CC_DIRECT	GO:0005829~cytosol	117	8.90411	0.000774	100340951, 100339169, 100343824, 100341367, 100302676, 100328669, 108178019, 100348394, 100350003, 100354049, 100353596, 100349489, 100351738, 100338586, 100359065, 100338221, 100343651, 100345676, 100342564, 100344502, 100342565, 100328952, 100356638, 100344184, 100353489, 100328674, 100349234, 100349476, 100352959, 100338869, 100328670, 100358775, 100353923, 100354979, 100351589, 100342954, 100…
GOTERM_CC_DIRECT	GO:0016324~apical plasma membrane	19	1.44597	0.0011888	100348808, 100341367, 100338897, 100339661, 100125988, 100344972, 100009552, 100009256, 100009309, 100009529, 100350554, 100008788, 100008821, 100343670, 100340160, 100101593, 100350237, 100356733, 100350810
GOTERM_CC_DIRECT	GO:0005737~cytoplasm	133	10.1218	0.00131766	100343388, 100342059, 100345602, 100009178, 100354202, 100353596, 100328663, 100349489, 100346770, 100339968, 103348434, 100359065, 100341512, 100339950, 100339312, 100344509, 100357564, 100353919, 100344464, 100352391, 100357160, 100354852, 100328673, 100352155, 100344461, 100009327, 100349234, 100356996, 100351589, 100339712, 100354856, 100339661, 100009237, 100344730, 100346116, 100352280, 100…
GOTERM_CC_DIRECT	GO:0005654~nucleoplasm	93	7.07763	0.0015201	100340476, 100357196, 100358960, 100008886, 100009535, 100342576, 100009495, 100340999, 100342776, 100339160, 100328669, 100328664, 100354049, 100353596, 100351251, 100349686, 100346210, 100337748, 100350724, 100337903, 100356348, 100338559, 100347818, 100340742, 100358175, 100341155, 100338221, 100353919, 100339750, 103351193, 100355144, 100346688, 100347656, 100354098, 100342365, 100344502, 100…
GOTERM_CC_DIRECT	GO:0000151~ubiquitin ligase complex	6	0.456621	0.00797454	100346273, 100348840, 127484614, 100338337, 100356207, 100340842
GOTERM_CC_DIRECT	GO:0000139~Golgi membrane	20	1.52207	0.00900726	103348571, 100009296, 100338006, 100340002, 100009182, 100009281, 100338140, 100008886, 100009563, 100352940, 100351475, 100354962, 100342073, 100328671, 100353188, 100356302, 103348312, 100353844, 100356713, 100355846
GOTERM_CC_DIRECT	GO:0005794~Golgi apparatus	31	2.35921	0.0188503	100339661, 100339165, 100340670, 100354660, 100009331, 100352402, 100353596, 100356906, 100351251, 100349269, 100351155, 100349686, 100338617, 100353339, 100358175, 100340420, 100357121, 100339332, 100350072, 100345439, 100359062, 100355129, 100353106, 100355104, 100008757, 100353088, 100350076, 100356214, 100354816, 100338329, 127493556
GOTERM_CC_DIRECT	GO:0005903~brush border	5	0.380518	0.0205965	100352687, 100347337, 100357478, 100356733, 100349393
GOTERM_CC_DIRECT	GO:0005911~cell-cell junction	9	0.684932	0.0210506	100351981, 100344184, 100353951, 100342176, 100344972, 100009535, 100009178, 100349095, 100355615
GOTERM_CC_DIRECT	GO:0005783~endoplasmic reticulum	26	1.97869	0.0216845	100341121, 100348479, 100352183, 100009299, 100342513, 100345480, 100348010, 100354588, 100354125, 100356348, 103348312, 100009080, 100357143, 100339332, 100347337, 100009027, 100346127, 100341537, 100351324, 100355104, 100037716, 100337818, 100008757, 100356214, 100353844, 100008919
GOTERM_CC_DIRECT	GO:0016020~membrane	33	2.51142	0.0258579	100343824, 100341323, 100341146, 100348118, 100009535, 100345602, 100340118, 100353039, 100358805, 100009316, 100347487, 100344295, 100358522, 100351738, 100341512, 100339212, 103350889, 100354770, 100343056, 100344464, 100352391, 100348886, 100009000, 100352093, 100345933, 100357061, 100354514, 100354852, 100037716, 100008899, 100354177, 100357900, 100358339
GOTERM_CC_DIRECT	GO:0098793~presynapse	7	0.532725	0.026673	100125988, 100328740, 100354010, 100008886, 100356689, 100352093, 100349381
GOTERM_CC_DIRECT	GO:0090575~RNA polymerase II transcription factor complex	7	0.532725	0.0293881	100359122, 100340311, 100347042, 127482613, 100353596, 100358276, 100339415
GOTERM_CC_DIRECT	GO:0030057~desmosome	4	0.304414	0.032196	100339760, 100352178, 100348149, 100355615
GOTERM_CC_DIRECT	GO:0043025~neuronal cell body	9	0.684932	0.0332624	100351024, 100009371, 100346186, 100009080, 100338709, 100340670, 100349388, 100340160, 100008886
GOTERM_CC_DIRECT	GO:0030424~axon	10	0.761035	0.0414246	100009371, 100355710, 100340670, 100009072, 100342176, 100352391, 100008886, 100350072, 100355195, 100347504
GOTERM_CC_DIRECT	GO:0005634~nucleus	129	9.81735	0.0449604	100341523, 100339169, 100357396, 100338474, 100356068, 100346656, 100345325, 100345445, 100347506, 100341524, 100328667, 100350642, 100353113, 100352266, 100346770, 100357159, 100357315, 100356468, 103348312, 100338586, 100341512, 100343814, 100357564, 100355782, 100343651, 100344068, 100352391, 100354690, 100340942, 100342325, 100356638, 100353489, 100350894, 100328673, 100344461, 100338869, 100…
GOTERM_CC_DIRECT	GO:1990531~Lem3p-Dnf1p complex	3	0.228311	0.0466348	100355104, 100349269, 100356348
GOTERM_CC_DIRECT	GO:0001726~ruffle	6	0.456621	0.0480706	100346273, 100341367, 100353097, 100009495, 100343973, 100009552
GOTERM_CC_DIRECT	GO:0016604~nuclear body	13	0.989346	0.052013	100343912, 100340894, 100339875, 100356055, 100347269, 100348055, 100350003, 100338808, 100353540, 100348740, 100356047, 100354979, 100349281
GOTERM_CC_DIRECT	GO:0045211~postsynaptic membrane	9	0.684932	0.0527179	100338204, 100354962, 100353266, 100357562, 100339376, 100348217, 100345412, 100356689, 100356092
GOTERM_CC_DIRECT	GO:0042734~presynaptic membrane	3	0.228311	0.0747021	100357562, 100350072, 100345412
GOTERM_CC_DIRECT	GO:0005813~centrosome	19	1.44597	0.0790472	100339334, 100349829, 100343707, 100338595, 100009072, 100339750, 100338391, 100344751, 100008886, 100342565, 100302676, 100345999, 100353951, 100349489, 100349159, 100348081, 100101594, 100350688, 100348591
GOTERM_CC_DIRECT	GO:0043229~intracellular organelle	4	0.304414	0.0804297	100354684, 100343440, 100340505, 100355195
GOTERM_CC_DIRECT	GO:0016235~aggresome	4	0.304414	0.0904019	103350889, 103348280, 100008886, 100359208
GOTERM_CC_DIRECT	GO:0034451~centriolar satellite	7	0.532725	0.0980119	100359065, 100353951, 103350889, 100009072, 100344700, 100349749, 100341524
GOTERM_MF_DIRECT	GO:0005524~ATP binding	101	7.68645	0.00136051	100343824, 100341367, 100341245, 100340670, 100338595, 100339162, 100346656, 100345602, 100339160, 100351214, 100349489, 100356468, 100356348, 103350906, 100338586, 100337892, 100357564, 100355144, 100343775, 100359062, 100345790, 100344184, 100355785, 100337818, 100009328, 100008757, 100352959, 100350779, 100350810, 100350819, 100347722, 100008781, 100352280, 100347724, 100355710, 100008700, 100…
GOTERM_MF_DIRECT	GO:0048156~tau protein binding	4	0.304414	0.00548946	100338709, 100346303, 100009148, 100355195
GOTERM_MF_DIRECT	GO:0042803~protein homodimerization activity	29	2.207	0.00724443	100341622, 100009371, 100341543, 100346639, 100125989, 100339088, 100338490, 100353097, 100009495, 100345602, 100341426, 100009299, 100328722, 100346770, 100352705, 100008708, 100341336, 100339334, 100342948, 100356055, 103350404, 100346303, 100009027, 100009529, 100355129, 100345210, 100353188, 100356731, 100008919
GOTERM_MF_DIRECT	GO:0042802~identical protein binding	46	3.50076	0.0100769	100339961, 100340311, 100125989, 100125988, 100357575, 100009535, 100346116, 100355195, 100340999, 100009013, 100347504, 100009299, 100302676, 100342810, 100340633, 100328669, 100346273, 100350642, 127482613, 100346773, 100353011, 100348256, 100349267, 100356302, 103348312, 100359122, 100341255, 100357564, 100346303, 100344245, 100345257, 100355364, 100342562, 100008853, 100353160, 100343414, 100…
GOTERM_MF_DIRECT	GO:0008233~peptidase activity	5	0.380518	0.0208369	100351684, 100009493, 100356790, 100349403, 100348161
GOTERM_MF_DIRECT	GO:0030553~cGMP binding	3	0.228311	0.0218207	100345162, 100008781, 100008694
GOTERM_MF_DIRECT	GO:0043130~ubiquitin binding	8	0.608828	0.0228869	100353489, 100343052, 100348840, 100338221, 100346303, 100351738, 100354979, 100342533
GOTERM_MF_DIRECT	GO:0004712~protein serine/threonine/tyrosine kinase activity	19	1.44597	0.0277963	100340742, 100343824, 100338897, 100340670, 103350889, 100357564, 100347722, 100009535, 100343775, 100345602, 100008781, 100008694, 100359062, 100344184, 100009328, 100349159, 100350779, 100357346, 100353706
GOTERM_MF_DIRECT	GO:0016887~ATPase activity	22	1.67428	0.0284432	100339334, 100338148, 100341245, 100357244, 100337892, 100355144, 100341857, 100341942, 100343390, 100350554, 100352015, 100337818, 100355961, 100349489, 100345230, 100349785, 100349279, 100347321, 100352959, 100355806, 100349570, 100350810
GOTERM_MF_DIRECT	GO:0005042~netrin receptor activity	3	0.228311	0.0316754	100344825, 100351024, 100339802
GOTERM_MF_DIRECT	GO:0003682~chromatin binding	17	1.29376	0.032292	100347818, 100341323, 100343814, 100340670, 100346303, 100354660, 100344730, 100342325, 100340512, 100348055, 100354588, 100347042, 100355047, 100351572, 100357248, 100008708, 100358748
GOTERM_MF_DIRECT	GO:0016790~thiolester hydrolase activity	4	0.304414	0.034519	100344509, 100344258, 100344005, 100343752
GOTERM_MF_DIRECT	GO:0001228~transcriptional activator activity, RNA polymerase II transcription regulatory region sequence-specific binding	18	1.36986	0.039138	100358264, 100358175, 100359122, 100339875, 100358276, 100338474, 100346303, 100354660, 100352580, 100344068, 100344730, 100340999, 100342325, 100356836, 100347042, 100338808, 100339415, 100338559
GOTERM_MF_DIRECT	GO:0005085~guanyl-nucleotide exchange factor activity	18	1.36986	0.0420946	100337797, 103350468, 100343707, 100356055, 100356288, 100347335, 100345324, 100340118, 100348394, 100342183, 100354750, 100349388, 100338617, 100350922, 100353329, 100008808, 100338329, 100356615
GOTERM_MF_DIRECT	GO:0004674~protein serine/threonine kinase activity	20	1.52207	0.0530036	100338586, 100342767, 100340742, 100343824, 127490732, 100338897, 100357564, 100346656, 100009535, 100348842, 100343775, 100339160, 100359062, 100009316, 100349159, 100350779, 100357346, 100353706, 100339910, 100358715
GOTERM_MF_DIRECT	GO:0019899~enzyme binding	11	0.837139	0.0537493	100328665, 100340255, 100353596, 100343440, 100339750, 100352022, 100352959, 100345602, 100348591, 100346748, 100349281
GOTERM_MF_DIRECT	GO:0008022~protein C-terminus binding	8	0.608828	0.0666634	100341323, 100350642, 100357475, 100347656, 100344751, 100358775, 100008708, 100302676
GOTERM_MF_DIRECT	GO:0004518~nuclease activity	3	0.228311	0.0689596	100350642, 100341377, 100354702
GOTERM_MF_DIRECT	GO:0008234~cysteine-type peptidase activity	4	0.304414	0.0722439	100344030, 100356256, 100347623, 100101594
GOTERM_MF_DIRECT	GO:0047485~protein N-terminus binding	6	0.456621	0.0794035	100350642, 100340311, 100355465, 100346435, 100351309, 100008708
GOTERM_MF_DIRECT	GO:0045296~cadherin binding	4	0.304414	0.0813311	100328952, 100009529, 100352391, 100008886
GOTERM_MF_DIRECT	GO:0005525~GTP binding	29	2.207	0.0823948	103347364, 100341146, 100338138, 100358022, 127493716, 100009072, 100338391, 100352402, 100347487, 100349489, 100356302, 100353778, 100350942, 100348829, 100343738, 100340483, 100009281, 100354770, 100343056, 100343775, 100345933, 100009327, 100348004, 100345210, 100349476, 100348740, 100357147, 100357621, 100341093
GOTERM_MF_DIRECT	GO:0005179~hormone activity	8	0.608828	0.0835308	100353589, 100353697, 100357079, 100356068, 100009027, 100351194, 100351309, 100341426
GOTERM_MF_DIRECT	GO:0003684~damaged DNA binding	5	0.380518	0.0908848	100350642, 100358670, 100353489, 100347656, 100347269
GOTERM_MF_DIRECT	GO:0008017~microtubule binding	12	0.913242	0.0938668	100339334, 100338422, 100349671, 100355710, 100358670, 100355465, 100009072, 100346116, 103350906, 100353506, 100355606, 100349172
GOTERM_MF_DIRECT	GO:0030158~protein xylosyltransferase activity	2	0.152207	0.0958274	103348571, 100342073
GOTERM_MF_DIRECT	GO:0004692~cGMP-dependent protein kinase activity	2	0.152207	0.0958274	100008781, 100008694
GOTERM_MF_DIRECT	GO:0047787~delta4-3-oxosteroid 5beta-reductase activity	2	0.152207	0.0958274	100008612, 100343388
GOTERM_MF_DIRECT	GO:0090555~phosphatidylethanolamine-translocating ATPase activity	2	0.152207	0.0958274	100337818, 100008757
GOTERM_MF_DIRECT	GO:0005509~calcium ion binding	37	2.81583	0.0965851	100339401, 100341543, 100009493, 100343408, 100337962, 100343707, 100341001, 100343200, 100009314, 100342431, 100342871, 100343664, 100341209, 100344972, 100009495, 100349749, 100009178, 100342898, 100352687, 100350961, 100354962, 100354344, 100008808, 100341512, 100009261, 100356790, 100009182, 100354010, 100348149, 100352093, 100343150, 100342183, 100037716, 100345692, 100350395, 100351328, 100…
KEGG_PATHWAY	ocu04540:Gap junction	16	1.21766	0.000207	100341512, 100340483, 100338391, 100009315, 100008781, 100008694, 100340633, 100347487, 100009316, 100009327, 100350395, 100356201, 100357621, 100008808, 100358715, 100356615
KEGG_PATHWAY	ocu00062:Fatty acid elongation	9	0.684932	0.000288	100339997, 100358451, 100358530, 100344509, 100352022, 100353032, 100344258, 100344005, 100343752
KEGG_PATHWAY	ocu01040:Biosynthesis of unsaturated fatty acids	8	0.608828	0.00198151	100358451, 100358530, 100344509, 100352022, 100344498, 100344258, 100344005, 100343752
KEGG_PATHWAY	ocu04360:Axon guidance	22	1.67428	0.00231093	100344825, 100340742, 100338391, 100344245, 100345257, 100009535, 100348842, 100342258, 100340118, 100343414, 100008628, 100351024, 100347487, 100328662, 100354300, 100347510, 100348663, 100351275, 100356972, 100353506, 100339712, 100339802
KEGG_PATHWAY	ocu00564:Glycerophospholipid metabolism	14	1.06545	0.00374916	100343408, 100343827, 100339661, 100341001, 100344433, 100343664, 100340316, 100342898, 100009309, 100343150, 100008821, 100354125, 100358623, 100338249
KEGG_PATHWAY	ocu04975:Fat digestion and absorption	10	0.761035	0.0057146	100350554, 100343150, 100343408, 100008821, 100339265, 100356765, 100343664, 100338249, 100350810, 100342898
KEGG_PATHWAY	ocu05200:Pathways in cancer	48	3.65297	0.00586642	100341622, 100009371, 100344717, 100339661, 100125988, 100342099, 100338391, 100347722, 100353097, 100354186, 100009315, 100344730, 100340118, 100343228, 100348594, 100009316, 100347487, 100353673, 100358522, 100350922, 100126073, 100008808, 100344825, 100126569, 100341512, 100346303, 100352391, 100348842, 100009000, 100343775, 100340625, 100346748, 100328910, 100328952, 100354436, 100354852, 100…
KEGG_PATHWAY	ocu04024:cAMP signaling pathway	24	1.82648	0.00617048	100358175, 100340245, 100338204, 100339661, 100348217, 100009587, 100338391, 100345520, 100351194, 100009315, 100338471, 100009299, 100353039, 100348394, 100353697, 100037716, 100008788, 100353266, 100009316, 100355047, 100348663, 100356478, 100353706, 100126073
KEGG_PATHWAY	ocu04935:Growth hormone synthesis, secretion and action	15	1.14155	0.00747765	100341512, 100358175, 100339981, 100356068, 100338391, 100346039, 100348842, 100009315, 100353697, 100347487, 100009316, 100350395, 100348663, 100353706, 100356615
KEGG_PATHWAY	ocu00601:Glycosphingolipid biosynthesis - lacto and neolacto series	7	0.532725	0.00778734	100352940, 100353106, 100339165, 100351155, 100338140, 100357504, 100356713
KEGG_PATHWAY	ocu05225:Hepatocellular carcinoma	20	1.52207	0.00848104	100341622, 100347818, 100126569, 100009371, 100346303, 100342099, 100354186, 100348842, 100340625, 100328910, 100354436, 100350037, 100347487, 100009316, 100348663, 100349069, 100353927, 100353706, 100008919, 100356615
KEGG_PATHWAY	ocu04072:Phospholipase D signaling pathway	18	1.36986	0.0124142	100341512, 103350059, 100339661, 100009315, 100340633, 108176538, 100348394, 100008821, 100347487, 100009316, 100350395, 100348663, 100356201, 100358623, 100353706, 100338249, 100008808, 100356615
KEGG_PATHWAY	ocu05205:Proteoglycans in cancer	22	1.67428	0.0148297	100126569, 100338367, 100009371, 100008690, 100009587, 100342099, 100347623, 100340933, 100009000, 100340118, 100344030, 100354852, 100347487, 100009316, 100009328, 100354421, 100347598, 100008899, 100348663, 100356256, 100353706, 100356615
KEGG_PATHWAY	ocu05213:Endometrial cancer	9	0.684932	0.0161242	100328952, 100009316, 100347487, 100348663, 100352391, 100353706, 100348842, 100008808, 100356615
KEGG_PATHWAY	ocu04728:Dopaminergic synapse	15	1.14155	0.0179669	100341512, 100358175, 100348829, 100338204, 100348217, 100009587, 100343485, 100338391, 100009434, 100340936, 100348842, 100009315, 100353266, 100350395, 100353706
KEGG_PATHWAY	ocu04022:cGMP-PKG signaling pathway	19	1.44597	0.0190123	100341512, 100358175, 100339981, 100009587, 100338391, 100349768, 100009237, 100009315, 100008781, 100008694, 100009299, 100008881, 100037716, 100008788, 100009316, 100350395, 100357621, 100353706, 100126073
KEGG_PATHWAY	ocu04662:B cell receptor signaling pathway	10	0.761035	0.0206352	100345957, 100009316, 100347487, 100350284, 100342183, 100345233, 100348663, 100353706, 100348842, 100356615
KEGG_PATHWAY	ocu04915:Estrogen signaling pathway	15	1.14155	0.021499	100341512, 100358175, 100338391, 100009148, 100009315, 100009000, 100346748, 100348055, 100347487, 100009316, 100350395, 100348663, 100356201, 100353706, 100356615
KEGG_PATHWAY	ocu04012:ErbB signaling pathway	11	0.837139	0.0226637	100340742, 100009316, 100347487, 100009328, 100348663, 100345149, 100353706, 100348842, 100009535, 100008808, 100356615
KEGG_PATHWAY	ocu04151:PI3K-Akt signaling pathway	31	2.35921	0.0240056	100340670, 100358960, 100356068, 100339981, 100009434, 100347269, 100348594, 100352840, 100009316, 100347487, 100344251, 100354421, 100358522, 100008808, 100338367, 100009141, 100358175, 100339997, 100351181, 100348842, 100355129, 100009328, 100347752, 100347598, 100008899, 100345233, 100348663, 100353706, 100357900, 100349095, 100356615
KEGG_PATHWAY	ocu04926:Relaxin signaling pathway	15	1.14155	0.0255291	100341512, 100358175, 100338391, 100009315, 100009000, 100347487, 100009316, 100347598, 100008899, 100350395, 100348663, 100358522, 100353706, 100357900, 100356615
KEGG_PATHWAY	ocu04068:FoxO signaling pathway	14	1.06545	0.039638	100009371, 100340670, 100339981, 100346303, 100353941, 100347487, 100009316, 100349159, 100348663, 100356201, 100358775, 100353706, 100008808, 100356615
KEGG_PATHWAY	ocu04919:Thyroid hormone signaling pathway	13	0.989346	0.0422638	100341512, 100125988, 100339660, 100348842, 100009299, 100348055, 100037716, 100008788, 100347487, 100009316, 100350395, 100348663, 100353706
KEGG_PATHWAY	ocu04929:GnRH secretion	8	0.608828	0.048852	100341512, 100009316, 100347487, 100350395, 100348663, 100353706, 100346748, 100346635
KEGG_PATHWAY	ocu04350:TGF-beta signaling pathway	12	0.913242	0.0686703	100009371, 100347078, 100351275, 100346303, 100342431, 100342365, 100345698, 100341426, 100352788, 100009267, 100350931, 100357061
KEGG_PATHWAY	ocu04912:GnRH signaling pathway	10	0.761035	0.0797334	100341512, 100009316, 100347487, 100339661, 100355324, 100350395, 100358104, 100009315, 100009000, 100356615
KEGG_PATHWAY	ocu04210:Apoptosis	14	1.06545	0.0834366	103350332, 100340483, 100347623, 100344030, 100347487, 100009316, 100353673, 100009327, 100348663, 100356256, 100357346, 100101594, 100101593, 100353706
KEGG_PATHWAY	ocu01524:Platinum drug resistance	10	0.761035	0.0841051	100341622, 100354436, 100353673, 100348663, 100353927, 100354186, 100347269, 100353706, 100340625, 100328910
KEGG_PATHWAY	ocu04931:Insulin resistance	11	0.837139	0.0860566	100358175, 100352840, 100125988, 100340670, 103350889, 100339981, 100358960, 100348663, 100009587, 100353706, 100348842
KEGG_PATHWAY	ocu05412:Arrhythmogenic right ventricular cardiomyopathy	9	0.684932	0.0905364	100328952, 100348594, 100009141, 100037716, 100344251, 100351181, 100352391, 100348149, 100009178
KEGG_PATHWAY	ocu04722:Neurotrophin signaling pathway	12	0.913242	0.095111	100009316, 100347487, 100355324, 100339981, 100348663, 100008886, 100353706, 100348842, 100345676, 100349095, 100358715, 100356615

## Sheet: Table S10
Table S10: GO classification and KEGG enrichment of the selected genes between Chinese indigenous rabbit and others
Category	Term	Count	%	PValue	Genes
GOTERM_BP_DIRECT	GO:0016042~lipid catabolic process	13	0.995406	0.00038443	100341512, 100343913, 100343408, 100339661, 100339265, 100344421, 100341816, 100343664, 100342898, 100343150, 100347232, 100350395, 100351425
GOTERM_BP_DIRECT	GO:0050482~arachidonic acid secretion	8	0.612557	0.000786404	100343913, 100343150, 100343408, 100343485, 100344421, 100343664, 100351425, 100342898
GOTERM_BP_DIRECT	GO:0006749~glutathione metabolic process	10	0.765697	0.00188789	100009282, 100341622, 100341104, 100342637, 100353927, 100353174, 100353681, 100353428, 100328910, 100328911
GOTERM_BP_DIRECT	GO:0006644~phospholipid metabolic process	8	0.612557	0.00254408	100343913, 100343408, 100008821, 100344421, 100343664, 100338249, 100351425, 100342898
GOTERM_BP_DIRECT	GO:0009952~anterior/posterior pattern specification	9	0.689127	0.00424487	103348281, 100338808, 100339058, 100355047, 100346650, 100346303, 103348280, 100338559, 100358748
GOTERM_BP_DIRECT	GO:0010812~negative regulation of cell-substrate adhesion	4	0.306279	0.0048794	100354018, 100347598, 100342871, 100357844
GOTERM_BP_DIRECT	GO:0007411~axon guidance	10	0.765697	0.00513758	100344825, 100347510, 100355047, 100344673, 100350688, 100353506, 100342258, 100350500, 100349095, 100339802
GOTERM_BP_DIRECT	GO:0048666~neuron development	6	0.459418	0.00723448	100009371, 100343209, 100346770, 100347722, 100008886, 100339704
GOTERM_BP_DIRECT	GO:0032570~response to progesterone	4	0.306279	0.00749056	100348055, 100009371, 100341323, 100352900
GOTERM_BP_DIRECT	GO:0042761~very long-chain fatty acid biosynthetic process	4	0.306279	0.0107817	100358451, 100342638, 100358530, 100352022
GOTERM_BP_DIRECT	GO:0000122~negative regulation of transcription from RNA polymerase II promoter	25	1.91424	0.012006	100340214, 100347807, 100343725, 100341323, 100358024, 100354660, 100008886, 100344730, 100344898, 100340933, 127482665, 100353017, 100348055, 100340370, 100352900, 103348281, 100339574, 100346303, 100344068, 100342365, 100344249, 100354850, 100349159, 100355047, 100353926
GOTERM_BP_DIRECT	GO:0007165~signal transduction	25	1.91424	0.0130686	100009371, 100341520, 100346557, 100351192, 100353296, 100009434, 100345324, 100356969, 100347487, 100346770, 100357675, 100338839, 100348492, 100339704, 100359065, 100340245, 100357564, 100341938, 100343775, 100345933, 100346625, 100350076, 100352319, 100337998, 100350579
GOTERM_BP_DIRECT	GO:0045747~positive regulation of Notch signaling pathway	5	0.382848	0.0148629	100354018, 100344082, 100009371, 100341323, 100347761
GOTERM_BP_DIRECT	GO:0042987~amyloid precursor protein catabolic process	3	0.229709	0.016762	100343671, 100008886, 100009244
GOTERM_BP_DIRECT	GO:1901896~positive regulation of calcium-transporting ATPase activity	3	0.229709	0.016762	100037716, 100009536, 100352959
GOTERM_BP_DIRECT	GO:0048339~paraxial mesoderm development	3	0.229709	0.016762	100344082, 100341323, 100349234
GOTERM_BP_DIRECT	GO:0009611~response to wounding	5	0.382848	0.0180266	100354018, 100009371, 100356468, 100126073, 100341426
GOTERM_BP_DIRECT	GO:0035556~intracellular signal transduction	22	1.68453	0.021632	100341512, 100338897, 100356055, 103350889, 100359125, 100346303, 100008740, 100344761, 100345556, 100008886, 100009315, 100008622, 100352093, 100340118, 100347252, 100353512, 100350395, 100343671, 100357621, 100353706, 100357503, 100356615
GOTERM_BP_DIRECT	GO:0007417~central nervous system development	6	0.459418	0.0223491	100352940, 100009328, 100346650, 100357564, 100344673, 100349095
GOTERM_BP_DIRECT	GO:0006636~unsaturated fatty acid biosynthetic process	4	0.306279	0.0249691	100358451, 100342638, 100358530, 100344498
GOTERM_BP_DIRECT	GO:1902459~positive regulation of stem cell population maintenance	3	0.229709	0.0269267	100347807, 100341323, 127482665
GOTERM_BP_DIRECT	GO:0008284~positive regulation of cell proliferation	16	1.22511	0.0284469	100009371, 100350728, 100359235, 100354098, 100344068, 100340933, 100340512, 100355129, 100348340, 100347487, 100008899, 100008626, 100352275, 100343440, 100341928, 100338924
GOTERM_BP_DIRECT	GO:0006635~fatty acid beta-oxidation	6	0.459418	0.0288795	100346381, 108176402, 100346210, 100009027, 100344898, 100347504
GOTERM_BP_DIRECT	GO:0010634~positive regulation of epithelial cell migration	4	0.306279	0.0311636	100009371, 100009072, 100349234, 100353926
GOTERM_BP_DIRECT	GO:0007528~neuromuscular junction development	4	0.306279	0.0311636	108176892, 100344673, 100350006, 100345931
GOTERM_BP_DIRECT	GO:0042307~positive regulation of protein import into nucleus	5	0.382848	0.0346531	100356062, 100356055, 100355047, 100008886, 100340933
GOTERM_BP_DIRECT	GO:0051382~kinetochore assembly	4	0.306279	0.0380839	100355798, 100339385, 100328674, 100353660
GOTERM_BP_DIRECT	GO:0035329~hippo signaling	4	0.306279	0.0380839	100341523, 100338487, 100341323, 100357564
GOTERM_BP_DIRECT	GO:0007214~gamma-aminobutyric acid signaling pathway	4	0.306279	0.0380839	100341200, 108178364, 100339376, 100356092
GOTERM_BP_DIRECT	GO:0051315~attachment of mitotic spindle microtubules to kinetochore	3	0.229709	0.0389368	100349671, 100349582, 100356812
GOTERM_BP_DIRECT	GO:0032725~positive regulation of granulocyte macrophage colony-stimulating factor production	3	0.229709	0.0389368	100354852, 100344068, 100345556
GOTERM_BP_DIRECT	GO:0007613~memory	5	0.382848	0.0398369	100348594, 100359007, 100344673, 100008886, 100351658
GOTERM_BP_DIRECT	GO:0045599~negative regulation of fat cell differentiation	5	0.382848	0.0398369	100354018, 100341323, 100341255, 100346303, 100009027
GOTERM_BP_DIRECT	GO:0007626~locomotory behavior	6	0.459418	0.0407348	100347794, 100356201, 100344212, 100009315, 100345931, 100340633
GOTERM_BP_DIRECT	GO:0030334~regulation of cell migration	6	0.459418	0.0452523	100353557, 100353697, 100344685, 100350500, 100348637, 100343414
GOTERM_BP_DIRECT	GO:0000902~cell morphogenesis	6	0.459418	0.0452523	100347807, 100009371, 100341323, 100343281, 127484485, 100356055
GOTERM_BP_DIRECT	GO:0006637~acyl-CoA metabolic process	4	0.306279	0.0457158	100344509, 100344258, 100344005, 100343752
GOTERM_BP_DIRECT	GO:0001934~positive regulation of protein phosphorylation	7	0.535988	0.0462637	100354018, 100347487, 100357396, 100347389, 100352959, 100009027, 100009025
GOTERM_BP_DIRECT	GO:0046777~protein autophosphorylation	9	0.689127	0.0492635	100342767, 100356062, 100347330, 100354105, 100338897, 100358334, 100345556, 100009535, 100345602
GOTERM_BP_DIRECT	GO:0098609~cell-cell adhesion	6	0.459418	0.0500567	100352149, 100355821, 103350743, 100343670, 100008886, 100355615
GOTERM_BP_DIRECT	GO:0008285~negative regulation of cell proliferation	13	0.995406	0.0510127	100338234, 100347818, 100009371, 100357396, 100357564, 100355254, 100344249, 100344567, 100358590, 100345933, 100355047, 100356996, 103348312
GOTERM_BP_DIRECT	GO:0019367~fatty acid elongation, saturated fatty acid	3	0.229709	0.0525598	100358451, 100342638, 100358530
GOTERM_BP_DIRECT	GO:0061178~regulation of insulin secretion involved in cellular response to glucose stimulus	3	0.229709	0.0525598	100357651, 100009315, 100345700
GOTERM_BP_DIRECT	GO:0036151~phosphatidylcholine acyl-chain remodeling	3	0.229709	0.0525598	100343150, 100341001, 100352900
GOTERM_BP_DIRECT	GO:0010906~regulation of glucose metabolic process	3	0.229709	0.0525598	100348055, 100009027, 100346625
GOTERM_BP_DIRECT	GO:0048484~enteric nervous system development	3	0.229709	0.0525598	100355129, 100338924, 100126073
GOTERM_BP_DIRECT	GO:0006284~base-excision repair	4	0.306279	0.05404	100358670, 100352573, 100344165, 100341958
GOTERM_BP_DIRECT	GO:0007288~sperm axoneme assembly	4	0.306279	0.05404	100339169, 100343044, 100340658, 100348161
GOTERM_BP_DIRECT	GO:0031532~actin cytoskeleton reorganization	5	0.382848	0.0578825	100346273, 100328722, 103350059, 100357396, 100357138
GOTERM_BP_DIRECT	GO:0045944~positive regulation of transcription from RNA polymerase II promoter	26	1.99081	0.0609906	100356062, 100343209, 100341323, 100357651, 100358960, 100347269, 100346039, 100344730, 100340933, 100342953, 100340512, 100341249, 100348055, 100353557, 100353596, 100357318, 100346093, 100126569, 100338761, 100009024, 100347516, 100355129, 100354018, 100345493, 100008899, 100355047
GOTERM_BP_DIRECT	GO:0045494~photoreceptor cell maintenance	4	0.306279	0.0630327	100351351, 100339750, 100343044, 100346973
GOTERM_BP_DIRECT	GO:0009954~proximal/distal pattern formation	4	0.306279	0.0630327	100343209, 100338808, 100355047, 100338559
GOTERM_BP_DIRECT	GO:0048705~skeletal system morphogenesis	4	0.306279	0.0630327	100008628, 100353596, 103348281, 100008886
GOTERM_BP_DIRECT	GO:0048873~homeostasis of number of cells within a tissue	4	0.306279	0.0630327	100347807, 127484485, 100347487, 100341155
GOTERM_BP_DIRECT	GO:0006874~cellular calcium ion homeostasis	5	0.382848	0.0647195	100358264, 100009536, 100343485, 100349943, 100126073
GOTERM_BP_DIRECT	GO:0046849~bone remodeling	3	0.229709	0.0675829	100356429, 100344730, 100009594
GOTERM_BP_DIRECT	GO:0090647~modulation of age-related behavioral decline	3	0.229709	0.0675829	100338709, 100008886, 100340633
GOTERM_BP_DIRECT	GO:0032793~positive regulation of CREB transcription factor activity	3	0.229709	0.0675829	100356062, 100008899, 100358960
GOTERM_BP_DIRECT	GO:0022408~negative regulation of cell-cell adhesion	3	0.229709	0.0675829	100354018, 100349234, 100009552
GOTERM_BP_DIRECT	GO:0006111~regulation of gluconeogenesis	3	0.229709	0.0675829	100358775, 100008863, 100347504
GOTERM_BP_DIRECT	GO:0007254~JNK cascade	4	0.306279	0.0726667	100346303, 100349426, 100345602, 100009024
GOTERM_BP_DIRECT	GO:0030308~negative regulation of cell growth	7	0.535988	0.0742333	100338234, 100009371, 100338761, 100346303, 100008863, 100345933, 100009025
GOTERM_BP_DIRECT	GO:0032733~positive regulation of interleukin-10 production	4	0.306279	0.0829117	100354852, 100343670, 100345556, 100341524
GOTERM_BP_DIRECT	GO:0016540~protein autoprocessing	4	0.306279	0.0829117	100009063, 100356790, 100350006, 100358339
GOTERM_BP_DIRECT	GO:0043547~positive regulation of GTPase activity	8	0.612557	0.0833347	100356055, 100338709, 100354750, 100359279, 100344673, 100352183, 100345931, 100355615
GOTERM_BP_DIRECT	GO:0016079~synaptic vesicle exocytosis	3	0.229709	0.0838118	100359135, 100354010, 100352093
GOTERM_BP_DIRECT	GO:0031290~retinal ganglion cell axon guidance	3	0.229709	0.0838118	100356969, 100347330, 100344068
GOTERM_BP_DIRECT	GO:0072659~protein localization to plasma membrane	7	0.535988	0.0853021	103350059, 100008788, 100353113, 100009072, 100009027, 100345047, 100350688
GOTERM_BP_DIRECT	GO:0045893~positive regulation of transcription, DNA-templated	14	1.07198	0.0908385	103351775, 100359148, 100340737, 100008886, 100009025, 100353017, 100349662, 100356429, 100338709, 100347598, 100348465, 100343297, 100356586, 100358748
GOTERM_BP_DIRECT	GO:0045739~positive regulation of DNA repair	4	0.306279	0.0937353	100359122, 100343297, 100347269, 100346093
GOTERM_BP_DIRECT	GO:0032735~positive regulation of interleukin-12 production	4	0.306279	0.0937353	100354852, 100344068, 100345556, 100009024
GOTERM_BP_DIRECT	GO:0007098~centrosome cycle	4	0.306279	0.0937353	100353951, 100347269, 100344700, 100338218
GOTERM_BP_DIRECT	GO:0032008~positive regulation of TOR signaling	4	0.306279	0.0937353	100345210, 100350826, 100357138, 100348492
GOTERM_BP_DIRECT	GO:0030336~negative regulation of cell migration	7	0.535988	0.0972285	100356836, 100357396, 100344245, 100009027, 100344730, 100358590, 100349095
GOTERM_BP_DIRECT	GO:0001666~response to hypoxia	6	0.459418	0.0987531	100009371, 100009536, 100008899, 100346303, 100126073, 100009025
GOTERM_BP_DIRECT	GO:0045766~positive regulation of angiogenesis	8	0.612557	0.0992199	100356062, 100008899, 100343670, 100344068, 100347269, 100008919, 100358590, 100009024
GOTERM_CC_DIRECT	GO:0005737~cytoplasm	137	10.49	0.000568381	100358363, 100342059, 100345602, 100009178, 100354202, 100353596, 100328663, 100008646, 100349489, 100346770, 100339968, 100346093, 103348434, 100359065, 100341512, 100344509, 100357564, 100353919, 100344464, 100343894, 100354852, 100328673, 100352155, 100344461, 100009327, 100009208, 100348267, 100349234, 100350252, 100356996, 100339712, 100354856, 100339661, 100341340, 100009237, 100344730, 100…
GOTERM_CC_DIRECT	GO:0005829~cytosol	117	8.95865	0.00131005	100338234, 100339169, 100356062, 100341367, 100357671, 100328669, 100341249, 108178019, 100348670, 100353596, 100349489, 100356909, 100351738, 100346093, 100359065, 100343651, 100345556, 100355780, 100340945, 100345676, 100342564, 100342565, 100356638, 100353489, 100328674, 100349234, 100349476, 100352959, 100338869, 100328670, 100358775, 100351903, 100353923, 100354979, 100342954, 100340254, 100…
GOTERM_CC_DIRECT	GO:0016604~nuclear body	17	1.30168	0.00223954	100343912, 100340894, 100339875, 100356055, 100337980, 100347269, 100342953, 100353017, 100348055, 100338808, 100346123, 100356909, 100348740, 100356047, 100356797, 100354979, 100350667
GOTERM_CC_DIRECT	GO:0005654~nucleoplasm	93	7.12098	0.00233415	100340476, 100358960, 100008886, 100009535, 100342576, 100340999, 100339160, 100328669, 100341249, 100328664, 100353596, 100347542, 100352386, 100349686, 100346210, 100337748, 100350724, 100337903, 100352900, 100338559, 100357318, 100346093, 100347818, 100358175, 100341155, 100359148, 100353919, 100339750, 103351193, 100355144, 100346688, 100354098, 100342365, 100341958, 100355780, 100353160, 100…
GOTERM_CC_DIRECT	GO:0000139~Golgi membrane	21	1.60796	0.00500393	100341864, 103348571, 100340002, 100341079, 100009281, 100355254, 100338140, 100008886, 100342631, 100352940, 100351475, 100354962, 100350740, 100342073, 100347895, 100343671, 100353188, 100350826, 100356302, 103348312, 100356713
GOTERM_CC_DIRECT	GO:0016020~membrane	36	2.75651	0.00717819	100341323, 100341146, 100357671, 100359235, 100353296, 100009535, 100345602, 100340118, 100353039, 100351398, 100009316, 100347487, 100344295, 108176892, 100351738, 100348492, 100341512, 100339972, 100350905, 103350889, 100354770, 100344464, 100009000, 100352093, 100347515, 100356390, 100345933, 100357061, 100354514, 100345174, 100354852, 100037716, 100008899, 100339815, 100357900, 100358339
GOTERM_CC_DIRECT	GO:0090575~RNA polymerase II transcription factor complex	8	0.612557	0.0092425	100359122, 100340311, 100347042, 100353596, 100358276, 100352900, 100339415, 100341249
GOTERM_CC_DIRECT	GO:0005634~nucleus	137	10.49	0.0101204	100341523, 100339169, 100356062, 100357396, 100356068, 100355254, 100346656, 100345325, 100345445, 100347747, 100341524, 100341249, 100328667, 100352386, 100353113, 100346770, 100356586, 100357159, 100356468, 103348312, 100357318, 100346093, 100341512, 100339832, 100343814, 100357564, 100355782, 100343651, 100344068, 100345556, 100354690, 100340942, 100342325, 100356638, 100353489, 100328673, 100…
GOTERM_CC_DIRECT	GO:0005802~trans-Golgi network	10	0.765697	0.0102314	100356062, 100341146, 100350382, 100341155, 100009072, 100356068, 100350826, 100349943, 100347515, 100009244
GOTERM_CC_DIRECT	GO:0048471~perinuclear region of cytoplasm	23	1.7611	0.0124619	100339632, 100009080, 100357396, 100341155, 100009072, 100346557, 100009027, 100009535, 100342564, 100341426, 100009025, 100348154, 100328722, 100356969, 100344151, 100037716, 100338709, 100343670, 100349267, 100337963, 100008919, 100353954, 100355615
GOTERM_CC_DIRECT	GO:0031232~extrinsic component of external side of plasma membrane	3	0.229709	0.0151843	100338234, 100126569, 100357844
GOTERM_CC_DIRECT	GO:0005813~centrosome	22	1.68453	0.017012	100339510, 100358152, 100349829, 100340254, 100343707, 100009072, 100339750, 100338391, 100008886, 100342565, 100344732, 100345931, 100345999, 100353951, 100349489, 100349159, 100354299, 100348081, 100350688, 100339514, 100348591, 100338218
GOTERM_CC_DIRECT	GO:0045211~postsynaptic membrane	10	0.765697	0.0230968	100343526, 100338204, 100354962, 100353266, 100341200, 108178364, 100339376, 100348217, 100356092, 100342468
GOTERM_CC_DIRECT	GO:0014069~postsynaptic density	8	0.612557	0.0279688	100356638, 100356201, 100356830, 100009535, 100345931, 100348492, 100349095, 100355615
GOTERM_CC_DIRECT	GO:0000785~chromatin	15	1.14855	0.0304662	100358024, 100357651, 100341340, 100346303, 100340842, 100345999, 100341249, 100353557, 100348340, 100347542, 100328674, 100353253, 100343440, 100352900, 100339415
GOTERM_CC_DIRECT	GO:0016324~apical plasma membrane	15	1.14855	0.0350863	100341367, 100338897, 100339661, 100347423, 100009552, 100346448, 100009309, 100008788, 100008821, 100328575, 100347895, 100343670, 100340160, 100101593, 100356733
GOTERM_CC_DIRECT	GO:0043025~neuronal cell body	9	0.689127	0.0357685	100343526, 100009371, 100009080, 100338709, 100340670, 100349388, 100350197, 100340160, 100008886
GOTERM_CC_DIRECT	GO:0034704~calcium channel complex	3	0.229709	0.0478747	100009536, 100343048, 100353954
GOTERM_CC_DIRECT	GO:0033162~melanosome membrane	3	0.229709	0.0478747	100342170, 100350740, 100353923
GOTERM_CC_DIRECT	GO:0016529~sarcoplasmic reticulum	4	0.306279	0.0556209	100009261, 100037716, 100009536, 100353954
GOTERM_CC_DIRECT	GO:0005911~cell-cell junction	8	0.612557	0.0592428	100356062, 100351981, 100353951, 100342176, 100009535, 100009178, 100349095, 100355615
GOTERM_CC_DIRECT	GO:0034707~chloride channel complex	6	0.459418	0.0774315	100345949, 100342637, 100341200, 108178364, 100339376, 100356092
GOTERM_CC_DIRECT	GO:0005667~transcription factor complex	9	0.689127	0.079215	100353017, 100348055, 100358276, 100346303, 100354660, 100342365, 100340933, 100342810, 100346093
GOTERM_CC_DIRECT	GO:0009986~cell surface	17	1.30168	0.0802349	100340894, 100009152, 100344245, 100009027, 100346973, 100345107, 100345866, 100347518, 100352149, 100354018, 100354852, 100338709, 100008899, 100352959, 100357675, 100339749, 100349095
GOTERM_CC_DIRECT	GO:0016235~aggresome	4	0.306279	0.0934576	103350889, 103348280, 100008886, 100359208
GOTERM_CC_DIRECT	GO:0005903~brush border	4	0.306279	0.0934576	100347337, 100347423, 100356733, 100349393
GOTERM_MF_DIRECT	GO:0001228~transcriptional activator activity, RNA polymerase II transcription regulatory region sequence-specific binding	23	1.7611	0.00158858	100358264, 100358175, 100359122, 100339875, 100358276, 100359148, 100346303, 100354660, 100352580, 100344068, 100349426, 100344730, 100340999, 100342325, 100356836, 100347042, 100338808, 100348267, 100356797, 100353926, 100352900, 100339415, 100338559
GOTERM_MF_DIRECT	GO:0004623~phospholipase A2 activity	7	0.535988	0.00198889	100009309, 100343913, 100343408, 100344421, 100343664, 100351425, 100342898
GOTERM_MF_DIRECT	GO:0004970~ionotropic glutamate receptor activity	5	0.382848	0.00235363	100339368, 100343526, 100338204, 100348217, 100342468
GOTERM_MF_DIRECT	GO:0005509~calcium ion binding	46	3.52221	0.00362982	100339401, 103348296, 100337740, 100009493, 100343408, 100337962, 100357671, 100343707, 100341001, 100349824, 100343200, 100009314, 100347423, 100342871, 100343664, 100346973, 100009178, 100342898, 100343646, 100354007, 100352149, 100350961, 100354962, 100009019, 100009536, 100346795, 100349027, 100355795, 100008989, 100352703, 100350940, 100341512, 100009261, 100343913, 100356790, 100344421, 100…
GOTERM_MF_DIRECT	GO:0004364~glutathione transferase activity	7	0.535988	0.0041623	100341622, 100341104, 100353927, 100353681, 100353428, 100328910, 100328911
GOTERM_MF_DIRECT	GO:0003924~GTPase activity	29	2.22052	0.00709385	103347364, 100341146, 100338138, 100009072, 100338391, 100355397, 100344974, 108178552, 100347487, 100350021, 100356302, 100348492, 100350942, 100348829, 100343738, 100340483, 100009281, 100354352, 100354770, 100345676, 100347515, 100345933, 100009327, 100342283, 100345210, 100350252, 100349476, 100357147, 100347270
GOTERM_MF_DIRECT	GO:0042802~identical protein binding	48	3.67534	0.00752188	100343526, 100339961, 100356062, 100340311, 100125989, 100341200, 100343948, 100357575, 100355254, 100349426, 100008863, 100009535, 100346116, 100345107, 100340999, 100345700, 100347504, 100342810, 100340633, 100328669, 100346273, 100009536, 100346773, 100342075, 100353011, 100348256, 100349267, 100340370, 100356302, 103348312, 100009063, 100359122, 100341255, 100357564, 100346303, 100344245, 100…
GOTERM_MF_DIRECT	GO:0019899~enzyme binding	13	0.995406	0.0129814	100339750, 100345602, 100347339, 100341249, 100356390, 100353557, 100328665, 100353596, 100343440, 100352022, 100352959, 100350826, 100348591
GOTERM_MF_DIRECT	GO:0003682~chromatin binding	18	1.37825	0.0220742	100347818, 100341323, 100343814, 100340670, 100359148, 100346303, 100354660, 100349426, 100341958, 100344730, 100342325, 100341249, 100340512, 100348055, 100353557, 100347042, 100355047, 100358748
GOTERM_MF_DIRECT	GO:0030553~cGMP binding	3	0.229709	0.0232429	100345162, 100008781, 100008694
GOTERM_MF_DIRECT	GO:0017128~phospholipid scramblase activity	4	0.306279	0.0254618	100341366, 100341882, 100357245, 100344207
GOTERM_MF_DIRECT	GO:0042803~protein homodimerization activity	27	2.06738	0.0317712	100341622, 100009371, 100346639, 100125989, 100341561, 100347423, 100345602, 100341426, 100328722, 100353557, 100346770, 100356909, 100356325, 100352705, 100341336, 100342948, 100356055, 100358334, 100346303, 100009027, 100345931, 100342787, 100355129, 100345210, 100348267, 100353188, 100008919
GOTERM_MF_DIRECT	GO:0005525~GTP binding	32	2.45023	0.0333276	103347364, 100341146, 100338138, 100009072, 100338391, 100344974, 100347487, 100349489, 100350021, 100356302, 100348492, 100350942, 100348829, 100343738, 100340483, 100009281, 100354352, 100354770, 100343775, 100347515, 100345933, 100009327, 100348004, 100342283, 100345210, 100350252, 100349476, 100348740, 100357147, 100357621, 100341093, 100347270
GOTERM_MF_DIRECT	GO:0043395~heparan sulfate proteoglycan binding	3	0.229709	0.0337023	100354007, 100343408, 100359235
GOTERM_MF_DIRECT	GO:0004712~protein serine/threonine/tyrosine kinase activity	19	1.45482	0.0367739	100356062, 100338897, 100358334, 100340670, 103350889, 100357564, 100347722, 100344673, 100345556, 100009535, 100008622, 100343775, 100345602, 100008781, 100008694, 100347330, 100009328, 100349159, 100353706
GOTERM_MF_DIRECT	GO:0016790~thiolester hydrolase activity	4	0.306279	0.0375749	100344509, 100344258, 100344005, 100343752
GOTERM_MF_DIRECT	GO:0005254~chloride channel activity	6	0.459418	0.0418131	100345949, 100342637, 100341200, 108178364, 100339376, 100356092
GOTERM_MF_DIRECT	GO:0043425~bHLH transcription factor binding	4	0.306279	0.0445481	100346303, 100344068, 100339415, 100342953
GOTERM_MF_DIRECT	GO:0009922~fatty acid elongase activity	3	0.229709	0.0456175	100358451, 100342638, 100358530
GOTERM_MF_DIRECT	GO:1990837~sequence-specific double-stranded DNA binding	12	0.918836	0.0531168	100358264, 100344717, 103348281, 100346123, 100338310, 100356586, 103348280, 100346039, 100341943, 100357318, 100342325, 100346093
GOTERM_MF_DIRECT	GO:0043565~sequence-specific DNA binding	13	0.995406	0.0576279	100338685, 100339574, 100352580, 100344338, 100342953, 100344151, 100008739, 100342061, 100350285, 100338924, 100340294, 100357159, 100352900
GOTERM_MF_DIRECT	GO:0008083~growth factor activity	11	0.842266	0.0584149	100355129, 100354711, 100009371, 100349829, 100354852, 100008899, 100008834, 100357420, 100348414, 100358876, 100341426
GOTERM_MF_DIRECT	GO:0048156~tau protein binding	3	0.229709	0.0588142	100338709, 100346303, 100009148
GOTERM_MF_DIRECT	GO:0030159~receptor signaling complex scaffold activity	3	0.229709	0.0588142	100339981, 100350076, 100347479
GOTERM_MF_DIRECT	GO:0008017~microtubule binding	13	0.995406	0.0601487	100338422, 100358670, 100009072, 100346116, 100347891, 100349671, 100355710, 100355465, 100339635, 103350906, 100353506, 100338801, 100349172
GOTERM_MF_DIRECT	GO:0043022~ribosome binding	6	0.459418	0.0601803	100346816, 100349027, 100349489, 100357138, 100349403, 100355062
GOTERM_MF_DIRECT	GO:0031418~L-ascorbic acid binding	4	0.306279	0.0602542	100357143, 100355780, 100344567, 100355439
GOTERM_MF_DIRECT	GO:0005102~receptor binding	10	0.765697	0.0674798	100338234, 100126569, 100009519, 100009371, 100355465, 100009027, 100348849, 100357844, 100339019, 100350500
GOTERM_MF_DIRECT	GO:0061629~RNA polymerase II sequence-specific DNA binding transcription factor binding	8	0.612557	0.0722935	100356836, 100353557, 100344717, 100346303, 100344068, 100346039, 100350688, 100340933
GOTERM_MF_DIRECT	GO:0043130~ubiquitin binding	7	0.535988	0.0729051	100353599, 100353489, 100343052, 100346303, 100351738, 100354979, 100342533
GOTERM_MF_DIRECT	GO:0004890~GABA-A receptor activity	4	0.306279	0.078173	100341200, 108178364, 100339376, 100356092
GOTERM_MF_DIRECT	GO:0000978~RNA polymerase II core promoter proximal region sequence-specific DNA binding	17	1.30168	0.0839362	100359122, 100341323, 100343209, 100339875, 100359148, 100346303, 100349426, 100342576, 127482665, 100347516, 100348055, 100356836, 100355047, 100348267, 100353926, 100359208, 100338559
GOTERM_MF_DIRECT	GO:0000977~RNA polymerase II regulatory region sequence-specific DNA binding	9	0.689127	0.0864405	100347807, 100347042, 100338808, 100358276, 100355047, 100356909, 100354660, 100340999, 100342810
GOTERM_MF_DIRECT	GO:0031683~G-protein beta/gamma-subunit complex binding	4	0.306279	0.0879036	100348829, 100338138, 100342283, 100338391
GOTERM_MF_DIRECT	GO:0047485~protein N-terminus binding	6	0.459418	0.0886148	100340311, 100009019, 100355465, 100346435, 100350667, 100341249
GOTERM_MF_DIRECT	GO:0005201~extracellular matrix structural constituent	5	0.382848	0.0918344	100349413, 100347598, 108176892, 100357900, 100350931
GOTERM_MF_DIRECT	GO:0005085~guanyl-nucleotide exchange factor activity	17	1.30168	0.0920446	100338059, 100350905, 103350468, 100343707, 100356055, 100344673, 100345324, 100340118, 100345931, 100348406, 100355060, 100350382, 100354750, 100349388, 100353329, 100338329, 100356615
GOTERM_MF_DIRECT	GO:0008233~peptidase activity	4	0.306279	0.0981136	100009493, 100356790, 100349403, 100348161
GOTERM_MF_DIRECT	GO:0004692~cGMP-dependent protein kinase activity	2	0.153139	0.0989831	100008781, 100008694
GOTERM_MF_DIRECT	GO:0030158~protein xylosyltransferase activity	2	0.153139	0.0989831	103348571, 100342073
GOTERM_MF_DIRECT	GO:0047710~bis(5'-adenosyl)-triphosphatase activity	2	0.153139	0.0989831	100339399, 100356299
GOTERM_MF_DIRECT	GO:0032810~sterol response element binding	2	0.153139	0.0989831	100346303, 100352900
KEGG_PATHWAY	ocu05225:Hepatocellular carcinoma	27	2.06738	1.56683e-05	100341622, 100341104, 100009371, 100353174, 100354186, 100354040, 100009316, 100347487, 100352386, 100349069, 100347818, 100126569, 100344508, 100346303, 100353681, 100348842, 100340625, 100328910, 100328911, 100354018, 100354436, 100350037, 100353927, 100353706, 100353428, 100008919, 100356615
KEGG_PATHWAY	ocu00565:Ether lipid metabolism	13	0.995406	1.66619e-05	100343913, 100343408, 100339661, 100341001, 100344421, 100343664, 100348637, 100342898, 100009309, 100343150, 100008821, 100338249, 100351425
KEGG_PATHWAY	ocu04270:Vascular smooth muscle contraction	22	1.68453	5.96863e-05	100341512, 103348296, 100343913, 100343408, 103350889, 100349824, 100344421, 100009237, 100008731, 100343664, 100009315, 100340118, 100008694, 100342898, 108176653, 100343150, 100009316, 100350395, 100357621, 100126073, 100351425, 103348434
KEGG_PATHWAY	ocu04540:Gap junction	17	1.30168	6.01816e-05	100341512, 100340483, 100354352, 100338391, 100009315, 100008781, 100008694, 100340633, 100347487, 100009316, 100009327, 100350395, 100350252, 100356201, 100357621, 100358715, 100356615
KEGG_PATHWAY	ocu05200:Pathways in cancer	54	4.13476	0.00024264	100009371, 100344717, 100338391, 100340118, 100341249, 100348594, 100353673, 100352386, 100126073, 100344825, 100341512, 100353681, 100343775, 100009000, 100340625, 100328910, 100328911, 100354018, 100354852, 100008834, 100348267, 100354210, 100353927, 100354419, 100008919, 100341622, 100341104, 100339661, 100347722, 100353174, 100354186, 100349426, 100009315, 100344730, 108178552, 100009316, 100…
KEGG_PATHWAY	ocu01040:Biosynthesis of unsaturated fatty acids	9	0.689127	0.000374163	100358451, 100342638, 100358530, 100344509, 100352022, 100344498, 100344258, 100344005, 100343752
KEGG_PATHWAY	ocu05033:Nicotine addiction	10	0.765697	0.000380928	100343526, 100338204, 100353266, 100341200, 108178364, 100339376, 100348217, 100356092, 100349381, 100340127
KEGG_PATHWAY	ocu04730:Long-term depression	12	0.918836	0.00058397	100341512, 100009316, 100347487, 100342283, 100350395, 100348217, 100356201, 100338391, 100357621, 100008781, 100008694, 100342468
KEGG_PATHWAY	ocu00592:alpha-Linolenic acid metabolism	8	0.612557	0.000687851	100009309, 100343913, 100343150, 100343408, 100344421, 100343664, 100351425, 100342898
KEGG_PATHWAY	ocu00564:Glycerophospholipid metabolism	15	1.14855	0.00135694	100343913, 100343408, 100343827, 100339661, 100341001, 100344421, 100344433, 100343664, 100342898, 100009309, 100343150, 100008821, 100358623, 100338249, 100351425
KEGG_PATHWAY	ocu00062:Fatty acid elongation	8	0.612557	0.00166382	100358451, 100342638, 100358530, 100344509, 100352022, 100344258, 100344005, 100343752
KEGG_PATHWAY	ocu00480:Glutathione metabolism	12	0.918836	0.00171576	100341622, 100341104, 100354436, 100353441, 100346688, 100353927, 100353174, 100354186, 100353681, 100353428, 100328910, 100328911
KEGG_PATHWAY	ocu05032:Morphine addiction	14	1.07198	0.00218725	100340245, 100341520, 100341200, 103351438, 100339376, 100338391, 100009315, 100356092, 100340127, 100346625, 108178552, 108178364, 100342283, 100352319
KEGG_PATHWAY	ocu04926:Relaxin signaling pathway	18	1.37825	0.0022166	100341512, 100358175, 100338391, 100349426, 100009315, 100009000, 100346625, 100347487, 108178552, 100009316, 100342283, 100347598, 100008899, 108176892, 100350395, 100353706, 100357900, 100356615
KEGG_PATHWAY	ocu01524:Platinum drug resistance	14	1.07198	0.00241585	100341622, 100341104, 100353174, 100353681, 100354186, 100347269, 100340625, 100328910, 100328911, 100354436, 100353673, 100353927, 100353706, 100353428
KEGG_PATHWAY	ocu04724:Glutamatergic synapse	16	1.22511	0.00260366	100341512, 100339368, 100343526, 100338204, 100339661, 100348217, 100338391, 100009315, 100340633, 100346625, 100353266, 108178552, 100342283, 100350395, 100356201, 100349381
KEGG_PATHWAY	ocu04713:Circadian entrainment	14	1.07198	0.00322186	100341512, 100338204, 100348217, 100338391, 100009315, 100008781, 100008694, 100346625, 100353266, 108178552, 100009536, 100342283, 100350395, 100357621
KEGG_PATHWAY	ocu05410:Hypertrophic cardiomyopathy	14	1.07198	0.00322186	100009371, 100008570, 100125989, 100338232, 100340670, 100351181, 100009178, 100348594, 100037716, 100009536, 100346773, 100009208, 100356542, 100350500
KEGG_PATHWAY	ocu05418:Fluid shear stress and atherosclerosis	20	1.53139	0.00325107	100341622, 100341104, 100340670, 100353174, 100347623, 100353681, 100354186, 100349426, 100009000, 100328910, 100328911, 100354436, 100344030, 100008899, 100356256, 100353927, 100353706, 100353428, 100008919, 100358715
KEGG_PATHWAY	ocu04728:Dopaminergic synapse	17	1.30168	0.00345419	100341512, 100358175, 100348829, 100338204, 100348217, 100343485, 100338391, 100009434, 100340936, 100348842, 100009315, 100346625, 100353266, 108178552, 100342283, 100350395, 100353706
KEGG_PATHWAY	ocu04916:Melanogenesis	14	1.07198	0.00387172	100341512, 100126569, 100358175, 100338391, 100344730, 100348842, 100009315, 100354018, 100342170, 100347487, 100009316, 100342283, 100350395, 100353923
KEGG_PATHWAY	ocu04972:Pancreatic secretion	16	1.22511	0.0046069	100341512, 100343913, 100343408, 100339265, 100009072, 100344421, 100343664, 100009315, 100008671, 100342898, 100343150, 100037716, 100008788, 100009536, 100350395, 100351425
KEGG_PATHWAY	ocu05207:Chemical carcinogenesis - receptor activation	24	1.83767	0.00493234	100341622, 100341104, 100358175, 100338391, 100353174, 100353681, 100354186, 100349426, 100009315, 100358590, 100328910, 100328911, 100353941, 100354018, 100354436, 100347487, 100009316, 100008899, 100008834, 100348267, 100353927, 100353706, 100353428, 100356615
KEGG_PATHWAY	ocu04151:PI3K-Akt signaling pathway	34	2.60337	0.00507554	100359297, 100338232, 100340670, 100358960, 100356068, 100339981, 100009434, 100349426, 100347269, 100348594, 108178552, 100009316, 100347487, 100354421, 108176892, 100350500, 100348492, 100358175, 100351181, 100345556, 100348842, 100346625, 100355129, 100009328, 100347752, 100347598, 100008899, 100345233, 100008834, 100339815, 100353706, 100357900, 100349095, 100356615
KEGG_PATHWAY	ocu04360:Axon guidance	21	1.60796	0.00529593	100344825, 100338391, 100344245, 100009535, 100348842, 100342258, 100340118, 100343414, 100008628, 100347330, 100353114, 100345591, 100347487, 100328662, 100354300, 100347510, 100346112, 100350940, 100353506, 100339712, 100339802
KEGG_PATHWAY	ocu04975:Fat digestion and absorption	10	0.765697	0.00585578	100343913, 100343150, 100343408, 100008821, 100339265, 100344421, 100343664, 100338249, 100351425, 100342898
KEGG_PATHWAY	ocu04935:Growth hormone synthesis, secretion and action	15	1.14855	0.00772111	100341512, 100358175, 100339981, 100356068, 100338391, 100346039, 100348842, 100009315, 100353697, 100347487, 100009316, 100350395, 100348267, 100353706, 100356615
KEGG_PATHWAY	ocu00601:Glycosphingolipid biosynthesis - lacto and neolacto series	7	0.535988	0.00792872	100352940, 100353106, 100339165, 100338140, 103349711, 100357504, 100356713
KEGG_PATHWAY	ocu00591:Linoleic acid metabolism	8	0.612557	0.00982873	100009309, 100343913, 100343150, 100343408, 100344421, 100343664, 100351425, 100342898
KEGG_PATHWAY	ocu04014:Ras signaling pathway	24	1.83767	0.0122301	100338059, 100343913, 100343408, 100343827, 100339661, 100344421, 100349426, 100009535, 100343664, 100342898, 100346625, 100343150, 100347487, 100353266, 108178552, 100009316, 100008899, 100008834, 100350076, 100353706, 100357503, 100351425, 100349095, 100356615
KEGG_PATHWAY	ocu04723:Retrograde endocannabinoid signaling	17	1.30168	0.0126481	100341512, 100338204, 100341200, 100339376, 100348217, 100338391, 100009315, 100356092, 100340633, 100340127, 100346625, 108178552, 108178364, 100342283, 100350395, 100356201, 100349381
KEGG_PATHWAY	ocu05414:Dilated cardiomyopathy	13	0.995406	0.0159835	100009371, 100008570, 100125989, 100338232, 100351181, 100009315, 100009178, 100348594, 100037716, 100009536, 100346773, 100009208, 100350500
KEGG_PATHWAY	ocu04530:Tight junction	19	1.45482	0.0177814	103348296, 100357396, 100340670, 100341484, 100340483, 100354352, 100349824, 100340933, 100341711, 100345988, 108176653, 100345591, 100009327, 100345255, 100346112, 100357147, 100356542, 100339815, 100349491
KEGG_PATHWAY	ocu04933:AGE-RAGE signaling pathway in diabetic complications	13	0.995406	0.0196802	100341512, 100009371, 100346303, 100349426, 100009000, 100347487, 100347598, 100008899, 108176892, 100350395, 100348267, 100353706, 100357900
KEGG_PATHWAY	ocu04150:mTOR signaling pathway	18	1.37825	0.0209374	100126569, 100341367, 100340670, 100339981, 100348842, 100343886, 100353512, 100348595, 100354018, 100347487, 100009316, 100354421, 100345210, 100357138, 100353706, 100348492, 100356812, 100356615
KEGG_PATHWAY	ocu04915:Estrogen signaling pathway	15	1.14855	0.0221294	100341512, 100358175, 100338391, 100009148, 100009315, 100009000, 100341249, 100348055, 100347487, 100009316, 100342283, 100350395, 100356201, 100353706, 100356615
KEGG_PATHWAY	ocu04024:cAMP signaling pathway	22	1.68453	0.0231693	100343526, 100358175, 100340245, 100338204, 100339661, 100348217, 100338391, 100349426, 100351194, 100009315, 100338471, 100009594, 100353039, 100353697, 100037716, 100008788, 100353266, 100009316, 100009536, 100355047, 100353706, 100126073
KEGG_PATHWAY	ocu04722:Neurotrophin signaling pathway	14	1.07198	0.0245601	100339981, 100349426, 100008886, 100348842, 100345676, 100347487, 100355324, 100009316, 103348605, 100343671, 100353706, 100349095, 100358715, 100356615
KEGG_PATHWAY	ocu05220:Chronic myeloid leukemia	10	0.765697	0.0248437	100009371, 100009316, 100347487, 100352386, 100348267, 100346303, 100349426, 100353706, 100340625, 100356615
KEGG_PATHWAY	ocu04726:Serotonergic synapse	14	1.07198	0.0260676	100341512, 100341200, 100338391, 100340936, 100009315, 100338471, 100009594, 100340127, 100346625, 100347487, 108178552, 100009316, 100342283, 100350395
KEGG_PATHWAY	ocu00980:Metabolism of xenobiotics by cytochrome P450	11	0.842266	0.0268569	100341622, 100341104, 100354436, 100353927, 100353174, 100354186, 100353681, 100353428, 100328910, 100358590, 100328911
KEGG_PATHWAY	ocu05204:Chemical carcinogenesis - DNA adducts	11	0.842266	0.0288341	100341622, 100341104, 100354436, 100353927, 100353174, 100354186, 100353681, 100353428, 100328910, 100358590, 100328911
KEGG_PATHWAY	ocu04152:AMPK signaling pathway	14	1.07198	0.029285	100358175, 100340670, 100358960, 100339981, 100009281, 100344498, 100009434, 100009027, 100009237, 100008863, 100348595, 100356542, 100353706, 100348492
KEGG_PATHWAY	ocu05017:Spinocerebellar ataxia	17	1.30168	0.0301639	100341512, 100343526, 100337993, 100348217, 100344724, 100328669, 100037716, 100353266, 100353673, 100328673, 100349785, 100350395, 100356201, 100357159, 100358876, 100353706, 100350006
KEGG_PATHWAY	ocu00983:Drug metabolism - other enzymes	12	0.918836	0.0341197	100341622, 100341104, 100354436, 100357575, 100353927, 100353174, 100354186, 100353681, 100346219, 100353428, 100328910, 100328911
KEGG_PATHWAY	ocu04727:GABAergic synapse	11	0.842266	0.0402827	100355864, 108178552, 100341200, 100342283, 108178364, 100339376, 100338391, 100009315, 100356092, 100340127, 100346625
KEGG_PATHWAY	ocu05412:Arrhythmogenic right ventricular cardiomyopathy	10	0.765697	0.0416716	100348594, 100037716, 100009536, 100343241, 100338232, 100009208, 100350274, 100351181, 100350500, 100009178
KEGG_PATHWAY	ocu04919:Thyroid hormone signaling pathway	13	0.995406	0.0432951	100341512, 100348842, 100341249, 100348055, 100348990, 100037716, 100008788, 100347487, 100009316, 100350395, 100353706, 100144344, 100348492
KEGG_PATHWAY	ocu00982:Drug metabolism - cytochrome P450	10	0.765697	0.0445802	100341622, 100341104, 100354436, 100353927, 100353174, 100354186, 100353681, 100353428, 100328910, 100328911
KEGG_PATHWAY	ocu05223:Non-small cell lung cancer	9	0.689127	0.0457074	100009316, 100347487, 100352386, 100348267, 100356299, 100347722, 100353706, 100340625, 100356615
KEGG_PATHWAY	ocu05030:Cocaine addiction	7	0.535988	0.0486695	100343526, 100358175, 100353266, 100338391, 100340936, 100349426, 100009315
KEGG_PATHWAY	ocu04072:Phospholipase D signaling pathway	16	1.22511	0.0493893	100341512, 103350059, 100339661, 100345556, 100009315, 100340633, 100008821, 100347487, 100009316, 100350395, 100356201, 100358623, 100353706, 100338249, 100348492, 100356615
KEGG_PATHWAY	ocu05205:Proteoglycans in cancer	20	1.53139	0.0498257	100126569, 100009371, 100359235, 100347623, 100353296, 100340933, 100009000, 100340118, 100354018, 100344030, 100354852, 100347487, 100009316, 100009328, 100354421, 100347598, 100008899, 100356256, 100353706, 100356615
KEGG_PATHWAY	ocu05212:Pancreatic cancer	10	0.765697	0.0507974	100009371, 100009316, 100347487, 100339661, 100352386, 100008899, 100346303, 100349426, 100353706, 100340625
KEGG_PATHWAY	ocu04662:B cell receptor signaling pathway	9	0.689127	0.0526617	100009316, 100347487, 100350284, 100345233, 100349426, 100345556, 100353706, 100348842, 100356615
KEGG_PATHWAY	ocu01100:Metabolic pathways	114	8.72894	0.059148	100339961, 100341367, 103349485, 100341520, 100339165, 100341001, 100355254, 100343664, 100347504, 100352940, 100342170, 100345162, 100346650, 100352022, 100356468, 100341512, 100344505, 100358530, 100344509, 100339399, 100340945, 108178643, 100352275, 100353927, 100352319, 100353923, 100008919, 100341622, 100341864, 100357052, 103348571, 100341104, 100343408, 100339661, 100339265, 100358024, 100…
KEGG_PATHWAY	ocu04973:Carbohydrate digestion and absorption	7	0.535988	0.0629296	100341512, 100338138, 100008788, 100350395, 100345105, 100353706, 100340945
KEGG_PATHWAY	ocu05231:Choline metabolism in cancer	11	0.842266	0.0644819	103350059, 100009316, 100008821, 100347487, 100339661, 100353706, 100338249, 100346119, 100337689, 100348492, 100356615
KEGG_PATHWAY	ocu04814:Motor proteins	18	1.37825	0.0658384	103348296, 100125989, 100340483, 100354352, 100349824, 100354450, 100347891, 108176653, 100349671, 100355710, 100345591, 100009327, 100350252, 100346112, 100357996, 100338801, 100349172, 100354856
KEGG_PATHWAY	ocu04022:cGMP-PKG signaling pathway	17	1.30168	0.0663072	100341512, 100358175, 100339981, 100338391, 100009237, 100008731, 100009315, 100008781, 100008694, 100008881, 100037716, 100008788, 100009316, 100350395, 100357621, 100353706, 100126073
KEGG_PATHWAY	ocu01212:Fatty acid metabolism	8	0.612557	0.0668563	100346381, 100358451, 100342638, 100358530, 100346210, 100352022, 100344498, 100347504
KEGG_PATHWAY	ocu04666:Fc gamma R-mediated phagocytosis	11	0.842266	0.0717341	103350059, 100345174, 100009316, 100008821, 100339661, 100355795, 100359279, 100350076, 100345556, 100353706, 100338249
KEGG_PATHWAY	ocu05165:Human papillomavirus infection	27	2.06738	0.073014	100341367, 100344717, 100338232, 100009434, 100349426, 100008886, 100343886, 100345988, 100348594, 100009316, 100347487, 108176892, 100350500, 100348492, 100126569, 100358175, 100351181, 100342365, 100348842, 100009024, 100354018, 100347598, 100008899, 100339815, 100353706, 100357900, 100356615
KEGG_PATHWAY	ocu04068:FoxO signaling pathway	13	0.995406	0.0782026	100009371, 100340670, 100339981, 100346303, 100353941, 100347487, 100009316, 100349159, 100356542, 100356201, 100358775, 100353706, 100356615
KEGG_PATHWAY	ocu04611:Platelet activation	13	0.995406	0.0782026	100341512, 100338391, 100345556, 100009315, 100340118, 100008781, 100008694, 100345591, 100347598, 100350395, 100346112, 100357621, 100353706
KEGG_PATHWAY	ocu05219:Bladder cancer	6	0.459418	0.080119	100009316, 100347487, 100008899, 100343775, 100340625, 100009000
KEGG_PATHWAY	ocu04912:GnRH signaling pathway	10	0.765697	0.0812041	100341512, 100009316, 100347487, 100339661, 100355324, 100350395, 100358104, 100009315, 100009000, 100356615
KEGG_PATHWAY	ocu04211:Longevity regulating pathway	10	0.765697	0.0812041	100358175, 100347487, 100340670, 100339981, 100356542, 100009027, 100349426, 100353706, 100009315, 100348492
KEGG_PATHWAY	ocu04080:Neuroactive ligand-receptor interaction	29	2.22052	0.0844764	100339368, 100343526, 100534621, 100341200, 100356068, 100348217, 100343485, 100009237, 100338471, 100351194, 100009594, 100341601, 100340633, 100008925, 100353697, 127492371, 100356201, 100126073, 100338204, 100339376, 100008731, 100008671, 100356092, 100342468, 100347835, 100340127, 100353266, 108178364, 100357844
KEGG_PATHWAY	ocu05163:Human cytomegalovirus infection	20	1.53139	0.0870259	100341512, 100358175, 100338391, 100349426, 100348842, 100009315, 100340625, 100340118, 100346625, 100347487, 108178552, 100009316, 100353673, 100342283, 100347752, 100008899, 100350395, 100353706, 100348492, 100356615
KEGG_PATHWAY	ocu04720:Long-term potentiation	8	0.612557	0.0871967	100341512, 100009316, 100347487, 100353266, 100350395, 100348217, 100356201, 100340633
KEGG_PATHWAY	ocu04931:Insulin resistance	11	0.842266	0.0877255	100348990, 100358175, 100340670, 103350889, 100339981, 100358960, 100356542, 100349426, 100353706, 100348842, 100352900
KEGG_PATHWAY	ocu04921:Oxytocin signaling pathway	15	1.14855	0.0916748	100341512, 103348296, 100340670, 100338391, 100349824, 100009315, 108176653, 100347487, 100009316, 100009536, 100342283, 100350395, 100356542, 100357621, 100358715
KEGG_PATHWAY	ocu05221:Acute myeloid leukemia	8	0.612557	0.0927748	100009316, 100347487, 103351779, 100348267, 100349426, 100353706, 100354419, 100356615
KEGG_PATHWAY	ocu04742:Taste transduction	9	0.689127	0.0972562	100341512, 100338138, 100340495, 100350395, 100339376, 100356201, 100009594, 100351658, 100346625
